# Supplementary material for: Long-term exposure to BAY2416964 reduces proliferation, migration and recapitulates transcriptional changes induced by AHR loss in PyMT-induced mammary tumor cells
Source: Front Oncol. 2024 Oct 10;14:1466658. doi: 10.3389/fonc.2024.1466658 (PMC11499230; doi:10.3389/fonc.2024.1466658)
Supplement: Supplementary file 4 [file Table1.xlsx]

## Sheet: Ahrko_vs_WT_sig_genes_clean
Supplementary Table S1. Differentially expressed genes in AhrKO compared with wildtype cells.
baseMean	log2FoldChange	lfcSE	stat	pvalue	padj	Ensembl	Entrez	Symbol
1220.62	8.97308	0.286356	31.3354	1.54e-215	1.1e-212	ENSMUSG00000024304	12558	Cdh2
959.002	8.39361	0.282463	29.7158	4.8e-194	2.9e-191	ENSMUSG00000020176	14783	Grb10
10.6118	7.26219	1.16477	6.23488	4.52e-10	3.18e-09	ENSMUSG00000044667	229791	Plppr4
15.6513	7.15258	1.10404	6.47855	9.26e-11	6.91e-10	ENSMUSG00000020175	76877	Rab36
7.79748	6.83732	1.36253	5.01809	5.22e-07	2.59e-06	ENSMUSG00000055963	208820	Triqk
7.26686	6.71015	1.50168	4.46842	7.88e-06	3.36e-05	ENSMUSG00000028399	19266	Ptprd
4.87106	6.02222	1.31168	4.59124	4.41e-06	1.95e-05	ENSMUSG00000068962	232966	Zfp114
13.3226	5.84844	0.947729	6.171	6.79e-10	4.69e-09	ENSMUSG00000041912	72634	Tdrkh
16.2376	5.80503	1.14017	5.09138	3.55e-07	1.8e-06	ENSMUSG00000039200	75329	Atf7ip2
3.6983	5.77595	1.46277	3.94865	7.86e-05	0.000289416	ENSMUSG00000022623	58234	Shank3
85.221	5.70527	0.394164	14.4743	1.76e-47	8.04e-46	ENSMUSG00000038884	319278	Shfl
94.6994	5.41608	0.78249	6.9216	4.47e-12	3.76e-11	ENSMUSG00000037685	11980	Atp8a1
2.7948	5.37046	1.51853	3.53663	0.000405269	0.00130948	ENSMUSG00000038242	71872	Aox4
35.6281	5.26942	0.711697	7.40402	1.32e-13	1.25e-12	ENSMUSG00000008489	15569	Elavl2
26.0509	5.21908	0.621642	8.39563	4.63e-17	5.57e-16	ENSMUSG00000052584	72661	Serp2
25.3223	5.21125	0.651079	8.00402	1.2e-15	1.32e-14	ENSMUSG00000023000	13363	Dhh
3.74181	5.03036	1.32458	3.79771	0.000146036	0.000511289	ENSMUSG00000060615	219033	Ang4
14.7361	4.95834	0.792702	6.25498	3.98e-10	2.81e-09	ENSMUSG00000060314	407812	Zfp941
2.43474	4.95798	1.61735	3.0655	0.00217305	0.00609733	ENSMUSG00000040605	56175	Bace2
4.78648	4.85754	1.28808	3.77116	0.000162489	0.000564242	ENSMUSG00000032572	68553	Col6a4
116.875	4.83871	0.264053	18.3248	5.25e-75	4.88e-73	ENSMUSG00000029032	230972	Arhgef16
3.28163	4.69657	1.46051	3.2157	0.00130128	0.00381545	ENSMUSG00000002384	12164	Bmp8b
5.26253	4.66997	1.29396	3.60905	0.000307316	0.00101234	ENSMUSG00000024013	26382	Fgd2
4.75274	4.62954	1.2451	3.71821	0.000200636	0.000682822	ENSMUSG00000020000	59012	Moxd1
548.246	4.58668	0.145828	31.4526	3.87e-217	3.04e-214	ENSMUSG00000024538	19038	Ppic
135.077	4.53707	0.264605	17.1466	6.67e-66	5.01e-64	ENSMUSG00000062393	331374	Dgkk
33.8194	4.49195	0.502364	8.94164	3.83e-19	5.3e-18	ENSMUSG00000089728	435921	Clec2f
6.04925	4.46007	1.41474	3.15258	0.00161833	0.00465389	ENSMUSG00000027457	241727	Snph
11.4565	4.45945	0.942106	4.73349	2.21e-06	1.02e-05	ENSMUSG00000022842	107522	Ece2
2.49035	4.42388	1.41474	3.127	0.00176599	0.00504252	ENSMUSG00000032006	71785	Pdgfd
39.2517	4.28459	0.580367	7.38256	1.55e-13	1.46e-12	ENSMUSG00000031145	54630	Prickle3
7.757	4.2063	1.41439	2.97393	0.00294016	0.00801923	ENSMUSG00000071226	330409	Cecr2
23.1607	4.19713	0.511151	8.21113	2.19e-16	2.53e-15	ENSMUSG00000059401	333639	Mamld1
13.7531	4.14418	0.724737	5.71818	1.08e-08	6.6e-08	ENSMUSG00000071203	17951	Naip5
16.7355	4.13146	0.724036	5.70615	1.16e-08	7.07e-08	ENSMUSG00000056486	108699	Chn1
5.4391	4.12204	1.02704	4.01353	5.98e-05	0.000224756	ENSMUSG00000070644	214253	Etnk2
5.34025	4.1029	1.08793	3.77128	0.000162411	0.000564095	ENSMUSG00000045573	18619	Penk
45.5087	4.05418	0.372525	10.883	1.39e-27	3.1e-26	ENSMUSG00000051124	317758	Gimap9
25.316	4.01343	1.35831	2.95472	0.00312948	0.00848405	ENSMUSG00000049001	68169	Ndnf
6.48264	4.01069	1.08574	3.69396	0.000220789	0.000745757	ENSMUSG00000041481	20715	Serpina3g
16.1486	3.96304	0.748952	5.29145	1.21e-07	6.56e-07	ENSMUSG00000079685	77777	Ulbp1
5.35496	3.93698	1.00468	3.91863	8.91e-05	0.000324972	ENSMUSG00000040640	238988	Erc2
8.52167	3.88007	0.797806	4.86343	1.15e-06	5.45e-06	ENSMUSG00000022947	109857	Cbr3
228.923	3.84632	0.230471	16.6889	1.58e-62	1.09e-60	ENSMUSG00000044646	207259	Zbtb7c
303.711	3.8455	0.269624	14.2625	3.75e-46	1.66e-44	ENSMUSG00000055322	21961	Tns1
51.7219	3.7501	0.347746	10.784	4.1e-27	8.93e-26	ENSMUSG00000027859	18049	Ngf
115.151	3.68711	0.229168	16.0891	3.04e-58	1.85e-56	ENSMUSG00000020577	66109	Tspan13
31.6772	3.63506	0.622865	5.83604	5.35e-09	3.37e-08	ENSMUSG00000034275	235086	Igsf9b
131.758	3.61329	0.217005	16.6507	2.99e-62	2.03e-60	ENSMUSG00000041695	16518	Kcnj2
155.515	3.57916	0.190141	18.8237	4.83e-79	5.09e-77	ENSMUSG00000032589	12217	Bsn
514.412	3.57421	0.115348	30.9863	8.25e-211	5.64e-208	ENSMUSG00000031137	14168	Fgf13
27.2472	3.55249	0.521206	6.8159	9.37e-12	7.68e-11	ENSMUSG00000059326	12982	Csf2ra
30.9002	3.552	0.487566	7.28516	3.21e-13	2.95e-12	ENSMUSG00000023961	224794	Enpp4
5.89856	3.53856	0.932788	3.79353	0.000148519	0.000519288	ENSMUSG00000071984	68655	Fndc1
36.2501	3.53044	0.42994	8.21147	2.19e-16	2.53e-15	ENSMUSG00000027371	68126	Fahd2a
30.3377	3.5281	0.450115	7.83822	4.57e-15	4.84e-14	ENSMUSG00000027834	20713	Serpini1
286.996	3.52271	0.137872	25.5506	5.41e-144	1.63e-141	ENSMUSG00000026070	16182	Il18r1
56.5236	3.4212	0.316457	10.8109	3.06e-27	6.71e-26	ENSMUSG00000032033	12023	Barx2
391.459	3.39226	0.163431	20.7565	1.07e-95	1.59e-93	ENSMUSG00000026255	98363	Efhd1
65.761	3.3838	0.323497	10.4601	1.32e-25	2.65e-24	ENSMUSG00000041774	69101	Ydjc
22.985	3.34225	0.463987	7.20332	5.88e-13	5.31e-12	ENSMUSG00000033427	103149	Upb1
6.78877	3.3285	0.844597	3.94093	8.12e-05	0.000298332	ENSMUSG00000034825	78593	Nrip3
6.11284	3.24626	0.936668	3.46576	0.000528742	0.00167401	ENSMUSG00000031842	110385	Pde4c
38.2126	3.23601	0.629659	5.13931	2.76e-07	1.42e-06	ENSMUSG00000075318	110876	Scn2a
18.246	3.20791	0.893756	3.58924	0.000331638	0.00108518	ENSMUSG00000027254	17754	Map1a
22.3715	3.18898	0.6661	4.78755	1.69e-06	7.87e-06	ENSMUSG00000020926	11488	Adam11
13.8222	3.15917	1.03494	3.05251	0.00226939	0.00635135	ENSMUSG00000022416	239556	Cacna1i
107.841	3.15326	0.208915	15.0935	1.79e-51	9.17e-50	ENSMUSG00000022900	106347	Ildr1
14.382	3.14614	0.583269	5.39399	6.89e-08	3.84e-07	ENSMUSG00000040729	234915	Cep126
125.503	3.1396	0.193688	16.2096	4.31e-59	2.68e-57	ENSMUSG00000046449	245555	Nexmif
13.4493	3.12982	0.740796	4.22494	2.39e-05	9.51e-05	ENSMUSG00000034258	217721	Flvcr2
224.612	3.09731	0.144741	21.399	1.37e-101	2.49e-99	ENSMUSG00000053475	21930	Tnfaip6
52.712	3.08129	0.330929	9.31103	1.27e-20	1.93e-19	ENSMUSG00000042686	57339	Jph1
28.482	3.02749	0.400187	7.56517	3.87e-14	3.82e-13	ENSMUSG00000048416	17349	Mlf1
5.65794	3.01	0.873604	3.4455	0.000570012	0.00179204	ENSMUSG00000074500	72230	Zfp558
115.158	3.00455	0.364251	8.24858	1.6e-16	1.87e-15	ENSMUSG00000051367	20471	Six1
13.6373	2.98268	0.659139	4.52511	6.04e-06	2.62e-05	ENSMUSG00000044676	234725	Zfp612
54.2612	2.97406	0.281498	10.5651	4.33e-26	8.9e-25	ENSMUSG00000067377	56496	Tspan6
4.95462	2.96128	0.86144	3.4376	0.000586904	0.00184109	ENSMUSG00000052316	74488	Lrrc15
5.23824	2.94811	0.971553	3.03443	0.00240988	0.00670083	ENSMUSG00000036931	243910	Nfkbid
57.4126	2.91971	0.448527	6.50954	7.54e-11	5.67e-10	ENSMUSG00000034883	69706	Lrr1
111.408	2.91908	0.276175	10.5697	4.12e-26	8.49e-25	ENSMUSG00000034413	240055	Neurl1b
8.99869	2.91891	0.86376	3.37931	0.000726687	0.00223847	ENSMUSG00000030411	384569	Nova2
12.7322	2.90285	0.580732	4.99861	5.77e-07	2.84e-06	ENSMUSG00000021363	17152	Mak
202.355	2.90166	0.188266	15.4126	1.35e-53	7.4e-52	ENSMUSG00000073758	66938	Sh3d21
36.0315	2.89445	0.3585	8.07377	6.82e-16	7.63e-15	ENSMUSG00000025938	240726	Slco5a1
47.8084	2.86745	0.331328	8.65442	4.95e-18	6.39e-17	ENSMUSG00000040133	381413	Gpr176
43.2598	2.86548	0.318092	9.00833	2.09e-19	2.95e-18	ENSMUSG00000032565	75686	Nudt16
6.82759	2.84641	0.815474	3.49049	0.000482134	0.00153761	ENSMUSG00000033249	26386	Hsf4
268.594	2.83904	0.234243	12.1201	8.27e-34	2.36e-32	ENSMUSG00000032221	17427	Mns1
64.4368	2.80604	0.286917	9.77998	1.37e-22	2.35e-21	ENSMUSG00000026888	50915	Grb14
1028.94	2.77365	0.162089	17.1119	1.21e-65	9.01e-64	ENSMUSG00000022021	56419	Diaph3
11.2149	2.76864	0.81896	3.38069	0.000723054	0.00222946	ENSMUSG00000046410	52150	Kcnk6
5.4191	2.76289	0.920729	3.00077	0.00269302	0.0073965	ENSMUSG00000056328	17879	Myh1
7.87879	2.74495	0.871009	3.15147	0.00162453	0.00466996	ENSMUSG00000092192	67685	Dnaaf4
27.2802	2.74074	0.442169	6.1984	5.7e-10	3.96e-09	ENSMUSG00000094595	100503583	Fsbp
2153.12	2.72398	0.13968	19.5016	1.06e-84	1.28e-82	ENSMUSG00000041431	268697	Ccnb1
31.8972	2.71236	0.373929	7.25368	4.06e-13	3.7e-12	ENSMUSG00000024663	74760	Rab3il1
661.357	2.69201	0.139312	19.3236	3.4e-83	4.02e-81	ENSMUSG00000041064	208084	Pif1
723.266	2.68324	0.113173	23.7092	2.9e-124	6.69e-122	ENSMUSG00000020808	109212	Pimreg
25.5772	2.67914	0.403217	6.64443	3.04e-11	2.38e-10	ENSMUSG00000069763	67888	Tmem100
2730.45	2.67832	0.118877	22.5302	2.1e-112	4.4e-110	ENSMUSG00000003779	19348	Kif20a
164.199	2.67702	0.220659	12.1319	7.15e-34	2.05e-32	ENSMUSG00000030693	69540	Klk10
54.9357	2.66915	0.777484	3.43306	0.000596804	0.00186842	ENSMUSG00000055044	54132	Pdlim1
44.4826	2.66894	0.458494	5.8211	5.85e-09	3.66e-08	ENSMUSG00000020258	235582	Glyctk
7.55887	2.66191	0.707292	3.76352	0.000167539	0.00057909	ENSMUSG00000022156	14942	Gzme
39.2546	2.65566	0.396878	6.69137	2.21e-11	1.76e-10	ENSMUSG00000056185	225861	Snx32
1500.72	2.65366	0.12528	21.1818	1.41e-99	2.28e-97	ENSMUSG00000027306	108907	Nusap1
972.824	2.63527	0.123733	21.298	1.18e-100	2.05e-98	ENSMUSG00000028678	73804	Kif2c
5.39237	2.63358	0.836019	3.15014	0.00163191	0.00468951	ENSMUSG00000037196	69310	Pacrg
250.395	2.62789	0.171986	15.2797	1.04e-52	5.52e-51	ENSMUSG00000072980	70645	Oip5
200.249	2.60597	0.179775	14.4957	1.29e-47	5.92e-46	ENSMUSG00000021697	218581	Depdc1b
120.217	2.5995	0.358553	7.24998	4.17e-13	3.8e-12	ENSMUSG00000036223	66468	Ska1
53.0635	2.58675	0.330742	7.82105	5.24e-15	5.53e-14	ENSMUSG00000030600	80749	Lrfn1
304.073	2.58055	0.155021	16.6465	3.21e-62	2.17e-60	ENSMUSG00000057286	20446	St6galnac2
26.2355	2.57882	0.706176	3.6518	0.000260408	0.000869113	ENSMUSG00000057766	225187	Ankrd29
651.182	2.57439	0.136031	18.925	7.1e-80	7.59e-78	ENSMUSG00000051378	70218	Kif18b
1820.81	2.57078	0.135827	18.9269	6.85e-80	7.37e-78	ENSMUSG00000026605	108000	Cenpf
1633.74	2.5692	0.172591	14.8861	4.06e-50	2e-48	ENSMUSG00000032254	71819	Kif23
2650.86	2.56171	0.134934	18.985	2.27e-80	2.48e-78	ENSMUSG00000012443	16551	Kif11
88.7836	2.55557	0.389067	6.56847	5.08e-11	3.89e-10	ENSMUSG00000053702	74103	Nebl
10.4409	2.55471	0.760274	3.36025	0.000778733	0.00238616	ENSMUSG00000079339	667373	Ifit1bl1
248.077	2.5532	0.262793	9.71565	2.59e-22	4.37e-21	ENSMUSG00000102758	635702	Naaladl2
84.5452	2.55068	0.231195	11.0326	2.66e-28	6.13e-27	ENSMUSG00000067925	66158	Rtl8a
66.0596	2.54583	0.231971	10.9748	5.05e-28	1.15e-26	ENSMUSG00000061048	12560	Cdh3
128.744	2.53434	0.360156	7.03678	1.97e-12	1.71e-11	ENSMUSG00000021714	60411	Cenpk
397.572	2.53284	0.125181	20.2334	4.97e-91	6.98e-89	ENSMUSG00000044201	12532	Cdc25c
9925.52	2.50498	0.0682633	36.6958	8.51e-295	1.22e-291	ENSMUSG00000024529	16948	Lox
615.593	2.50366	0.131335	19.0631	5.11e-81	5.7e-79	ENSMUSG00000027654	71878	Fam83d
107.535	2.49322	0.32381	7.69963	1.36e-14	1.39e-13	ENSMUSG00000017830	80861	Dhx58
148.89	2.4839	0.19125	12.9877	1.44e-38	4.92e-37	ENSMUSG00000046295	234396	Ankle1
13.4835	2.47829	0.5548	4.46699	7.93e-06	3.38e-05	ENSMUSG00000022126	16365	Acod1
32.5845	2.47252	0.424363	5.82642	5.66e-09	3.56e-08	ENSMUSG00000048012	243963	Zfp473
105.047	2.46629	0.291014	8.47482	2.35e-17	2.89e-16	ENSMUSG00000016386	77015	Mpped2
22.6365	2.46364	0.524059	4.70109	2.59e-06	1.18e-05	ENSMUSG00000036764	30045	Dnajc12
251.314	2.45403	0.15839	15.4936	3.83e-54	2.12e-52	ENSMUSG00000078954	73167	Arhgap8
126.058	2.44547	0.396922	6.1611	7.22e-10	4.98e-09	ENSMUSG00000013415	140486	Igf2bp1
3187	2.44367	0.116705	20.9388	2.38e-97	3.62e-95	ENSMUSG00000001403	68612	Ube2c
120.868	2.44161	0.173898	14.0405	8.81e-45	3.77e-43	ENSMUSG00000078945	17948	Naip2
650.558	2.44106	0.170072	14.3531	1.02e-46	4.56e-45	ENSMUSG00000032783	78733	Troap
1428.88	2.4356	0.0929402	26.2061	2.27e-151	7.58e-149	ENSMUSG00000031391	16728	L1cam
8.34554	2.4328	0.674313	3.60782	0.000308785	0.00101654	ENSMUSG00000025082	240675	Vwa2
984.767	2.42483	0.138031	17.5673	4.39e-69	3.46e-67	ENSMUSG00000028068	404710	Iqgap3
1978.79	2.42415	0.131575	18.4241	8.42e-76	8.07e-74	ENSMUSG00000037313	21335	Tacc3
1829.95	2.42322	0.10456	23.1753	8.07e-119	1.81e-116	ENSMUSG00000032218	12442	Ccnb2
860.195	2.42132	0.166546	14.5385	6.91e-48	3.2e-46	ENSMUSG00000037725	80986	Ckap2
137.908	2.41921	0.268197	9.02026	1.88e-19	2.67e-18	ENSMUSG00000068744	56742	Psrc1
247.106	2.41334	0.22152	10.8945	1.22e-27	2.74e-26	ENSMUSG00000029832	18025	Nfe2l3
1194.41	2.41329	0.135785	17.7729	1.15e-70	9.48e-69	ENSMUSG00000020330	15366	Hmmr
102.689	2.40698	0.205687	11.7022	1.24e-31	3.26e-30	ENSMUSG00000031327	12212	Chic1
87.6086	2.40537	0.207686	11.5818	5.1e-31	1.3e-29	ENSMUSG00000046589	72267	Lrrc8e
33.0724	2.40324	0.406234	5.9159	3.3e-09	2.12e-08	ENSMUSG00000040570	242819	Rundc3b
9.79186	2.38813	0.631143	3.78382	0.000154437	0.000538182	ENSMUSG00000041817	320557	Fam169a
895.444	2.37946	0.112104	21.2255	5.55e-100	9.38e-98	ENSMUSG00000024989	74107	Cep55
961.702	2.36212	0.129402	18.2541	1.92e-74	1.74e-72	ENSMUSG00000023505	14793	Cdca3
710.989	2.35845	0.171479	13.7536	4.85e-43	1.93e-41	ENSMUSG00000026779	67121	Mastl
289.58	2.33824	0.142932	16.359	3.75e-60	2.41e-58	ENSMUSG00000029379	330122	Cxcl3
122.104	2.33806	0.192015	12.1764	4.15e-34	1.2e-32	ENSMUSG00000021485	17121	Mxd3
21.7941	2.33118	0.427113	5.45799	4.82e-08	2.73e-07	ENSMUSG00000095930	245269	Nim1k
198.019	2.32535	0.18824	12.3531	4.69e-35	1.42e-33	ENSMUSG00000048387	23967	Osr1
1497.11	2.31912	0.129149	17.957	4.23e-72	3.58e-70	ENSMUSG00000033952	12316	Aspm
211.895	2.31564	0.240215	9.63987	5.43e-22	8.99e-21	ENSMUSG00000078773	623474	Rad54b
15.4922	2.30769	0.561963	4.10648	4.02e-05	0.000155367	ENSMUSG00000052062	72823	Pard3b
65.5321	2.30399	0.23863	9.65505	4.68e-22	7.8e-21	ENSMUSG00000067924	553127	Rtl8b
11.4565	2.30375	0.771897	2.98453	0.00284014	0.00776665	ENSMUSG00000037994	97086	Slc9b2
925.247	2.3023	0.162631	14.1566	1.7e-45	7.38e-44	ENSMUSG00000027326	76464	Knl1
1998.12	2.30192	0.110589	20.815	3.17e-96	4.78e-94	ENSMUSG00000006398	107995	Cdc20
267.55	2.29919	0.216069	10.641	1.92e-26	4.05e-25	ENSMUSG00000035365	75317	Parpbp
250.533	2.29512	0.174747	13.134	2.1e-39	7.46e-38	ENSMUSG00000037681	272636	Esyt3
1142.38	2.29256	0.10291	22.2775	6.11e-110	1.22e-107	ENSMUSG00000002055	54141	Spag5
37.5506	2.29108	0.352373	6.50187	7.93e-11	5.96e-10	ENSMUSG00000063383	210853	Zfp947
3524.88	2.28765	0.115964	19.7273	1.26e-86	1.61e-84	ENSMUSG00000038252	68298	Ncapd2
58.4376	2.27783	0.292335	7.79185	6.6e-15	6.93e-14	ENSMUSG00000023092	14199	Fhl1
928.117	2.27533	0.133205	17.0814	2.04e-65	1.5e-63	ENSMUSG00000020897	20877	Aurkb
324.505	2.27076	0.172858	13.1366	2.03e-39	7.24e-38	ENSMUSG00000026955	72080	Sapcd2
23.9548	2.26824	0.49487	4.5835	4.57e-06	2.02e-05	ENSMUSG00000036502	245386	Tmem255a
3142.49	2.2543	0.100321	22.4709	8e-112	1.61e-109	ENSMUSG00000027469	72119	Tpx2
17.1345	2.2493	0.456118	4.9314	8.16e-07	3.93e-06	ENSMUSG00000025584	18584	Pde8a
18.7015	2.24277	0.450262	4.98104	6.32e-07	3.1e-06	ENSMUSG00000022483	12824	Col2a1
379.555	2.24043	0.16496	13.5817	5.15e-42	1.98e-40	ENSMUSG00000028702	19366	Rad54l
284.239	2.23855	0.249648	8.96682	3.05e-19	4.26e-18	ENSMUSG00000022034	71988	Esco2
1855.19	2.23526	0.135708	16.4711	5.92e-61	3.86e-59	ENSMUSG00000045328	229841	Cenpe
1429.08	2.23323	0.105249	21.2186	6.43e-100	1.08e-97	ENSMUSG00000027496	20878	Aurka
1730.43	2.23018	0.181032	12.3193	7.13e-35	2.13e-33	ENSMUSG00000024795	240641	Kif20b
433.61	2.22526	0.235852	9.43499	3.91e-21	6.16e-20	ENSMUSG00000036768	209737	Kif15
19.4248	2.22302	0.454746	4.8885	1.02e-06	4.84e-06	ENSMUSG00000024430	71132	Cabyr
279.163	2.22088	0.133369	16.6521	2.92e-62	2e-60	ENSMUSG00000023960	83965	Enpp5
1907.64	2.2141	0.120744	18.3372	4.18e-75	3.91e-73	ENSMUSG00000030867	18817	Plk1
93.5613	2.20652	0.286557	7.70011	1.36e-14	1.39e-13	ENSMUSG00000032285	58233	Dnaja4
1452.89	2.20411	0.150162	14.6782	8.89e-49	4.21e-47	ENSMUSG00000048327	70466	Ckap2l
1398.33	2.20314	0.24711	8.91564	4.85e-19	6.67e-18	ENSMUSG00000058290	105988	Espl1
66.2709	2.19998	0.30896	7.12062	1.07e-12	9.52e-12	ENSMUSG00000006179	54373	Prss16
2437.53	2.19787	0.115402	19.0454	7.18e-81	7.94e-79	ENSMUSG00000017716	11799	Birc5
741.09	2.19666	0.14355	15.3024	7.37e-53	3.92e-51	ENSMUSG00000024056	67052	Ndc80
767.759	2.19641	0.12916	17.0053	7.5e-65	5.43e-63	ENSMUSG00000037544	218977	Dlgap5
89.3947	2.19538	0.199415	11.0091	3.45e-28	7.93e-27	ENSMUSG00000046997	211949	Spsb4
428.921	2.19523	0.18431	11.9106	1.04e-32	2.83e-31	ENSMUSG00000038379	22137	Ttk
317.079	2.1923	0.232124	9.44452	3.57e-21	5.66e-20	ENSMUSG00000022575	69146	Gsdmd
157.848	2.19221	0.184539	11.8794	1.51e-32	4.08e-31	ENSMUSG00000067219	70701	Nipal1
42.906	2.18075	0.378638	5.75947	8.44e-09	5.23e-08	ENSMUSG00000022790	207683	Igsf11
144.879	2.17601	0.177155	12.2831	1.12e-34	3.31e-33	ENSMUSG00000034773	217216	Hrob
286.586	2.17167	0.216939	10.0105	1.37e-23	2.49e-22	ENSMUSG00000020185	52679	E2f7
429.394	2.16285	0.192668	11.2258	3.05e-29	7.24e-28	ENSMUSG00000035455	60530	Fignl1
769.379	2.16015	0.189145	11.4206	3.3e-30	8.19e-29	ENSMUSG00000029414	208628	Kntc1
1094.66	2.14226	0.130587	16.4048	1.77e-60	1.15e-58	ENSMUSG00000027379	12235	Bub1
17.217	2.14164	0.5435	3.94046	8.13e-05	0.000298851	ENSMUSG00000061186	353282	Sfmbt2
65.7331	2.13563	0.285323	7.48498	7.16e-14	6.9e-13	ENSMUSG00000021176	78767	Efcab11
726.524	2.13553	0.134616	15.8638	1.13e-56	6.64e-55	ENSMUSG00000022385	29870	Gtse1
474.571	2.13155	0.189973	11.2203	3.24e-29	7.68e-28	ENSMUSG00000042489	269582	Clspn
718.182	2.1257	0.100915	21.0642	1.69e-98	2.63e-96	ENSMUSG00000031119	14735	Gpc4
15.85	2.12228	0.605782	3.50336	0.000459421	0.00147144	ENSMUSG00000019852	215821	Arfgef3
4179.66	2.11646	0.113984	18.5681	5.83e-77	5.83e-75	ENSMUSG00000036777	68743	Anln
65.6005	2.11479	0.258018	8.19629	2.48e-16	2.86e-15	ENSMUSG00000032202	11891	Rab27a
1282.86	2.1134	0.108335	19.508	9.38e-85	1.13e-82	ENSMUSG00000079553	100502766	Kifc1
868.05	2.0986	0.153548	13.6674	1.59e-42	6.23e-41	ENSMUSG00000025154	71085	Arhgap19
40.5996	2.09544	0.390203	5.37013	7.87e-08	4.36e-07	ENSMUSG00000043419	80515	Rnf227
228.175	2.09503	0.22201	9.43669	3.85e-21	6.07e-20	ENSMUSG00000034329	237911	Brip1
21.3567	2.09109	0.468548	4.46291	8.09e-06	3.44e-05	ENSMUSG00000027186	13711	Elf5
756.339	2.08582	0.159354	13.0892	3.79e-39	1.33e-37	ENSMUSG00000026683	66977	Nuf2
28.7859	2.08165	0.37706	5.52075	3.38e-08	1.94e-07	ENSMUSG00000074793	72630	Hspa12b
677.093	2.07424	0.228109	9.0932	9.62e-20	1.4e-18	ENSMUSG00000029516	12704	Cit
1733.73	2.07403	0.12518	16.5684	1.18e-61	7.91e-60	ENSMUSG00000001517	14235	Foxm1
1674	2.06818	0.0977748	21.1524	2.62e-99	4.2e-97	ENSMUSG00000029177	12615	Cenpa
195.255	2.06671	0.194198	10.6423	1.89e-26	4e-25	ENSMUSG00000051517	230098	Arhgef39
1010.71	2.06504	0.105327	19.606	1.37e-85	1.71e-83	ENSMUSG00000028873	52276	Cdca8
415.562	2.06274	0.176898	11.6606	2.03e-31	5.27e-30	ENSMUSG00000026875	22029	Traf1
999.242	2.05753	0.144624	14.2268	6.25e-46	2.75e-44	ENSMUSG00000015880	54392	Ncapg
1333.13	2.05173	0.155146	13.2246	6.33e-40	2.29e-38	ENSMUSG00000040204	68026	Pclaf
256.59	2.05032	0.268974	7.62273	2.48e-14	2.49e-13	ENSMUSG00000037664	12577	Cdkn1c
19.0726	2.04644	0.450444	4.54317	5.54e-06	2.41e-05	ENSMUSG00000048764	243083	Tmprss11f
683.148	2.04169	0.134769	15.1496	7.63e-52	3.94e-50	ENSMUSG00000035683	17279	Melk
63.7646	2.03858	0.254242	8.01829	1.07e-15	1.18e-14	ENSMUSG00000037855	216049	Zfp365
438.97	2.03554	0.161481	12.6054	1.97e-36	6.35e-35	ENSMUSG00000022322	20419	Shcbp1
311.199	2.03223	0.226524	8.97138	2.93e-19	4.09e-18	ENSMUSG00000034023	211651	Fancd2
154.378	2.02629	0.16101	12.5849	2.56e-36	8.18e-35	ENSMUSG00000044469	66443	Tnfaip8l1
1078.91	2.02149	0.100544	20.1055	6.61e-90	9.11e-88	ENSMUSG00000026622	18005	Nek2
29.1506	2.01699	0.371622	5.42753	5.71e-08	3.21e-07	ENSMUSG00000027962	22329	Vcam1
385.659	2.0118	0.197089	10.2076	1.83e-24	3.48e-23	ENSMUSG00000028175	76131	Depdc1a
624.389	2.0084	0.135042	14.8724	4.98e-50	2.45e-48	ENSMUSG00000062248	66197	Cks2
172.125	2.00834	0.2189	9.17471	4.53e-20	6.7e-19	ENSMUSG00000040146	71746	Rgl3
96.84	2.00708	0.216444	9.27301	1.81e-20	2.74e-19	ENSMUSG00000054967	239546	Zfp647
1960.27	2.00647	0.101712	19.7269	1.27e-86	1.61e-84	ENSMUSG00000040084	12236	Bub1b
245.317	2.00168	0.171865	11.6468	2.38e-31	6.15e-30	ENSMUSG00000049723	17381	Mmp12
143.584	1.99314	0.285253	6.9873	2.8e-12	2.4e-11	ENSMUSG00000028587	18392	Orc1
21.6555	1.98901	0.393758	5.05135	4.39e-07	2.2e-06	ENSMUSG00000056947	17116	Mab21l1
20.182	1.98616	0.418044	4.75108	2.02e-06	9.36e-06	ENSMUSG00000048485	215627	Zbtb8b
6065.55	1.98492	0.115883	17.1287	9.07e-66	6.79e-64	ENSMUSG00000020914	21973	Top2a
163.922	1.98386	0.229973	8.62649	6.33e-18	8.1e-17	ENSMUSG00000025666	192216	Tmem47
125.872	1.97457	0.249467	7.91516	2.47e-15	2.66e-14	ENSMUSG00000062866	215789	Phactr2
4141.09	1.9702	0.146263	13.4702	2.34e-41	8.8e-40	ENSMUSG00000031004	17345	Mki67
723.515	1.96666	0.143831	13.6735	1.46e-42	5.75e-41	ENSMUSG00000020493	270906	Prr11
13.2068	1.9641	0.593548	3.30908	0.000936015	0.00282621	ENSMUSG00000038742	70726	Angptl6
26.9015	1.95994	0.543903	3.60347	0.000313993	0.00103217	ENSMUSG00000037428	381677	Vgf
168.408	1.95978	0.156464	12.5254	5.42e-36	1.71e-34	ENSMUSG00000037455	76306	Slc18b1
13.3018	1.95789	0.61747	3.17083	0.00152005	0.00439702	ENSMUSG00000048458	109050	Inka2
43.1416	1.9574	0.334903	5.84468	5.08e-09	3.21e-08	ENSMUSG00000052676	215693	Zmat1
111.483	1.94595	0.214647	9.06582	1.24e-19	1.79e-18	ENSMUSG00000078521	69885	Aunip
93.8081	1.9396	0.216614	8.95418	3.42e-19	4.74e-18	ENSMUSG00000021391	66336	Cenpp
12.1719	1.93844	0.540477	3.58653	0.000335104	0.00109584	ENSMUSG00000054728	218194	Phactr1
143.964	1.9375	0.183332	10.5682	4.18e-26	8.62e-25	ENSMUSG00000050395	326623	Tnfsf15
30.3765	1.93595	0.34979	5.53461	3.12e-08	1.8e-07	ENSMUSG00000060791	63986	Gmfg
94.4218	1.93386	0.341231	5.66731	1.45e-08	8.7e-08	ENSMUSG00000037921	234311	Ddx60
54.1019	1.92375	0.260018	7.39854	1.38e-13	1.3e-12	ENSMUSG00000052485	380863	Tmem171
385.701	1.92317	0.208311	9.23221	2.65e-20	3.97e-19	ENSMUSG00000048922	108912	Cdca2
313.605	1.92144	0.180338	10.6546	1.66e-26	3.52e-25	ENSMUSG00000047534	217653	Mis18bp1
18.9482	1.92092	0.519642	3.69662	0.000218491	0.000738311	ENSMUSG00000000223	13497	Drp2
711.918	1.92008	0.172324	11.1423	7.81e-29	1.83e-27	ENSMUSG00000020492	66140	Ska2
447.866	1.91875	0.145764	13.1634	1.43e-39	5.09e-38	ENSMUSG00000028718	20460	Stil
98.0338	1.91208	0.303562	6.2988	3e-10	2.14e-09	ENSMUSG00000039126	353211	Prune2
1341.92	1.91181	0.125722	15.2066	3.2e-52	1.68e-50	ENSMUSG00000027820	17380	Mme
151.933	1.90895	0.180861	10.5548	4.83e-26	9.92e-25	ENSMUSG00000035929	15015	H2-Q4
2395.95	1.90424	0.137892	13.8097	2.23e-43	9e-42	ENSMUSG00000027715	12428	Ccna2
744.937	1.9023	0.137432	13.8418	1.43e-43	5.81e-42	ENSMUSG00000012350	13661	Ehf
38.1429	1.89864	0.324522	5.85058	4.9e-09	3.1e-08	ENSMUSG00000026012	12487	Cd28
91.0957	1.89775	0.280135	6.7744	1.25e-11	1.01e-10	ENSMUSG00000021611	21752	Tert
789.016	1.89479	0.155738	12.1665	4.69e-34	1.35e-32	ENSMUSG00000027323	19361	Rad51
2246.57	1.89471	0.132796	14.2678	3.47e-46	1.54e-44	ENSMUSG00000038943	233406	Prc1
380.903	1.89101	0.11788	16.0418	6.52e-58	3.94e-56	ENSMUSG00000051431	84111	Gpr87
2056.46	1.88944	0.141873	13.3179	1.82e-40	6.71e-39	ENSMUSG00000027699	13605	Ect2
1450.83	1.88294	0.122648	15.3524	3.41e-53	1.83e-51	ENSMUSG00000033031	224171	Cip2a
2128.14	1.88006	0.113718	16.5327	2.13e-61	1.41e-59	ENSMUSG00000019942	12534	Cdk1
12.5244	1.87497	0.589557	3.18029	0.00147126	0.00426923	ENSMUSG00000012017	224024	Scarf2
70.5199	1.87265	0.281936	6.64213	3.09e-11	2.42e-10	ENSMUSG00000022422	72107	Dscc1
507.069	1.86986	0.170435	10.9711	5.26e-28	1.2e-26	ENSMUSG00000017146	12189	Brca1
981.096	1.86976	0.17614	10.6151	2.53e-26	5.28e-25	ENSMUSG00000072082	12449	Ccnf
211.674	1.86916	0.150365	12.4308	1.78e-35	5.5e-34	ENSMUSG00000029161	68567	Cgref1
365.862	1.86849	0.188573	9.9086	3.82e-23	6.72e-22	ENSMUSG00000046591	77011	Ticrr
272.848	1.86299	0.164668	11.3136	1.12e-29	2.7e-28	ENSMUSG00000022070	77744	Bora
247.033	1.861	0.153367	12.1343	6.95e-34	1.99e-32	ENSMUSG00000045932	15958	Ifit2
449.126	1.85935	0.14768	12.5904	2.38e-36	7.65e-35	ENSMUSG00000024791	67849	Cdca5
183.094	1.85664	0.182763	10.1587	3.03e-24	5.68e-23	ENSMUSG00000037628	72391	Cdkn3
214.456	1.856	0.145524	12.7539	2.97e-37	9.85e-36	ENSMUSG00000026278	51800	Bok
999.593	1.8536	0.133198	13.9162	5.05e-44	2.11e-42	ENSMUSG00000029910	56150	Mad2l1
72.5258	1.84935	0.307306	6.01794	1.77e-09	1.17e-08	ENSMUSG00000057751	230971	Megf6
376.955	1.84934	0.253702	7.28941	3.11e-13	2.86e-12	ENSMUSG00000039748	26909	Exo1
168.02	1.84788	0.164147	11.2575	2.13e-29	5.07e-28	ENSMUSG00000039055	268465	Eme1
469.976	1.84604	0.140531	13.1362	2.04e-39	7.26e-38	ENSMUSG00000024778	14102	Fas
54.2936	1.84103	0.553252	3.32765	0.000875806	0.00265513	ENSMUSG00000026764	16574	Kif5c
28.4139	1.83759	0.422487	4.34946	1.36e-05	5.63e-05	ENSMUSG00000048782	233752	Insc
593.437	1.83595	0.184898	9.92952	3.1e-23	5.48e-22	ENSMUSG00000041498	381293	Kif14
853.607	1.83285	0.122313	14.9849	9.22e-51	4.66e-49	ENSMUSG00000030677	110033	Kif22
329.775	1.82868	0.165589	11.0435	2.36e-28	5.45e-27	ENSMUSG00000004891	18008	Nes
284.709	1.82366	0.180506	10.103	5.36e-24	9.9e-23	ENSMUSG00000019773	67141	Fbxo5
193.86	1.81923	0.171643	10.5989	3.02e-26	6.24e-25	ENSMUSG00000045273	26886	Cenph
112.449	1.81914	0.240128	7.57569	3.57e-14	3.53e-13	ENSMUSG00000019992	71804	Mtfr2
170.619	1.8096	0.277011	6.53257	6.46e-11	4.89e-10	ENSMUSG00000039396	234258	Neil3
292.341	1.80915	0.271997	6.65138	2.9e-11	2.28e-10	ENSMUSG00000051235	209334	Gen1
29.0023	1.80868	0.39073	4.62897	3.67e-06	1.64e-05	ENSMUSG00000037259	241688	Dzank1
731.995	1.8057	0.175363	10.2969	7.28e-25	1.41e-23	ENSMUSG00000007080	18973	Pole
24.3172	1.79807	0.461595	3.89534	9.81e-05	0.000354956	ENSMUSG00000027238	228564	Frmd5
38.5139	1.79653	0.362763	4.95234	7.33e-07	3.55e-06	ENSMUSG00000037846	170799	Rtkn2
81.9811	1.78963	0.313405	5.71026	1.13e-08	6.9e-08	ENSMUSG00000090125	18991	Pou3f1
1502.39	1.78321	0.178476	9.99132	1.66e-23	3.01e-22	ENSMUSG00000025001	15201	Hells
1613.81	1.77868	0.136644	13.0169	9.81e-39	3.38e-37	ENSMUSG00000041219	228482	Arhgap11a
145.609	1.77794	0.205874	8.63604	5.82e-18	7.46e-17	ENSMUSG00000034855	15945	Cxcl10
1493.2	1.77564	0.098079	18.1042	2.95e-73	2.59e-71	ENSMUSG00000029082	12182	Bst1
1500.76	1.77149	0.13961	12.6888	6.82e-37	2.24e-35	ENSMUSG00000005410	17218	Mcm5
220.219	1.76951	0.181126	9.76951	1.52e-22	2.59e-21	ENSMUSG00000027353	66634	Mcm8
480.556	1.76747	0.330562	5.34686	8.95e-08	4.93e-07	ENSMUSG00000005470	66929	Asf1b
37.8856	1.76428	0.420376	4.19691	2.71e-05	0.000106958	ENSMUSG00000079491	15024	H2-T10
308.235	1.75593	0.198594	8.84182	9.42e-19	1.28e-17	ENSMUSG00000039187	208836	Fanci
281.351	1.75418	0.163216	10.7476	6.08e-27	1.31e-25	ENSMUSG00000031756	72155	Cenpn
191.246	1.74976	0.205476	8.51565	1.66e-17	2.05e-16	ENSMUSG00000068101	66570	Cenpm
633.602	1.7431	0.133797	13.028	8.48e-39	2.94e-37	ENSMUSG00000074802	237436	Gas2l3
228.264	1.74247	0.214066	8.13987	3.96e-16	4.49e-15	ENSMUSG00000026646	64707	Suv39h2
1433.77	1.73937	0.159002	10.9393	7.48e-28	1.69e-26	ENSMUSG00000039476	20204	Prrx2
2590.52	1.73699	0.14239	12.1988	3.15e-34	9.18e-33	ENSMUSG00000028883	20346	Sema3a
28.297	1.73625	0.485948	3.57291	0.000353031	0.00115158	ENSMUSG00000045094	328967	Arhgef37
160.831	1.73253	0.179707	9.64086	5.37e-22	8.92e-21	ENSMUSG00000000627	20355	Sema4f
11.1819	1.72644	0.543175	3.17842	0.00148079	0.00429452	ENSMUSG00000023931	211482	Efhb
105.764	1.72395	0.23876	7.22043	5.18e-13	4.69e-12	ENSMUSG00000031292	382253	Cdkl5
211.701	1.71368	0.146058	11.7329	8.65e-32	2.28e-30	ENSMUSG00000023345	70235	Poc1a
318.957	1.71283	0.268423	6.3811	1.76e-10	1.28e-09	ENSMUSG00000030528	12144	Blm
258.873	1.70227	0.140285	12.1344	6.95e-34	1.99e-32	ENSMUSG00000025383	83430	Il23a
70.225	1.70116	0.314515	5.40885	6.34e-08	3.55e-07	ENSMUSG00000030091	54563	Nup210
336.572	1.7009	0.149502	11.3771	5.44e-30	1.33e-28	ENSMUSG00000074476	67629	Spc24
103.933	1.68842	0.264981	6.37187	1.87e-10	1.35e-09	ENSMUSG00000028687	70603	Mutyh
292.098	1.68644	0.225229	7.48767	7.01e-14	6.76e-13	ENSMUSG00000021569	69716	Trip13
219.203	1.68385	0.164232	10.2529	1.15e-24	2.2e-23	ENSMUSG00000020325	83554	Fstl3
544.445	1.68355	0.16089	10.464	1.26e-25	2.55e-24	ENSMUSG00000029468	18439	P2rx7
125.265	1.68289	0.163865	10.27	9.62e-25	1.85e-23	ENSMUSG00000031066	236733	Usp11
141.198	1.67942	0.20998	7.998	1.26e-15	1.38e-14	ENSMUSG00000025665	67071	Rps6ka6
273.46	1.67754	0.19238	8.71993	2.78e-18	3.65e-17	ENSMUSG00000024301	16580	Kifc5b
168.733	1.6725	0.155011	10.7895	3.86e-27	8.42e-26	ENSMUSG00000007805	13345	Twist2
53.2359	1.67148	0.399398	4.18501	2.85e-05	0.000112464	ENSMUSG00000071724	100503915	Smpd5
236.952	1.671	0.23896	6.99277	2.7e-12	2.31e-11	ENSMUSG00000027737	26570	Slc7a11
1237.71	1.67023	0.10822	15.4337	9.71e-54	5.36e-52	ENSMUSG00000017765	20498	Slc12a4
256.179	1.65639	0.18362	9.02074	1.87e-19	2.66e-18	ENSMUSG00000033762	79456	Recql4
511.169	1.65426	0.133417	12.3992	2.64e-35	8.04e-34	ENSMUSG00000032135	84004	Mcam
1672.66	1.64699	0.0899853	18.3028	7.85e-75	7.17e-73	ENSMUSG00000034906	215387	Ncaph
29.0006	1.63809	0.523446	3.12944	0.0017514	0.00500814	ENSMUSG00000058883	432769	Zfp708
266.748	1.63469	0.149094	10.9641	5.69e-28	1.29e-26	ENSMUSG00000075266	66311	Cenpw
15188.4	1.63291	0.0879989	18.556	7.3e-77	7.26e-75	ENSMUSG00000072235	22142	Tuba1a
280.425	1.63287	0.165347	9.87542	5.32e-23	9.32e-22	ENSMUSG00000021707	13361	Dhfr
17.9721	1.63014	0.461536	3.53199	0.000412443	0.00133102	ENSMUSG00000044966	319701	Fbxo48
1540.25	1.63007	0.123681	13.1797	1.15e-39	4.12e-38	ENSMUSG00000054717	97165	Hmgb2
79.2492	1.62719	0.234327	6.94411	3.81e-12	3.23e-11	ENSMUSG00000031971	73420	Ccsap
82.2232	1.62696	0.322763	5.04072	4.64e-07	2.31e-06	ENSMUSG00000044162	414084	Tnip3
34.5944	1.62333	0.512528	3.16729	0.00153867	0.00444595	ENSMUSG00000074217	70134	Misp3
499.207	1.61979	0.135895	11.9194	9.38e-33	2.57e-31	ENSMUSG00000021811	108671	Dnajc9
1368.38	1.61447	0.126512	12.7614	2.69e-37	8.97e-36	ENSMUSG00000002297	27214	Dbf4
1149.08	1.61275	0.0862188	18.7053	4.48e-78	4.58e-76	ENSMUSG00000034235	78787	Usp54
19.1325	1.61095	0.50503	3.18981	0.00142367	0.00414263	ENSMUSG00000054978	74492	Kbtbd13
755.257	1.61037	0.142539	11.2978	1.35e-29	3.23e-28	ENSMUSG00000037940	234515	Inpp4b
389.34	1.60981	0.230401	6.98696	2.81e-12	2.4e-11	ENSMUSG00000044934	238673	Zfp367
23.677	1.60977	0.373758	4.30697	1.66e-05	6.76e-05	ENSMUSG00000051037	218311	Zfp455
74.0961	1.60929	0.268743	5.98821	2.12e-09	1.39e-08	ENSMUSG00000024910	13041	Ctsw
457.555	1.60249	0.128295	12.4907	8.39e-36	2.63e-34	ENSMUSG00000023277	23999	Twf2
384.409	1.59987	0.144259	11.0903	1.4e-28	3.26e-27	ENSMUSG00000069910	70385	Spdl1
470.865	1.59847	0.16268	9.82582	8.72e-23	1.51e-21	ENSMUSG00000026669	70024	Mcm10
36.0106	1.59272	0.419051	3.80077	0.000144249	0.000505821	ENSMUSG00000044770	268297	Scml4
30.5063	1.59247	0.316377	5.03347	4.82e-07	2.4e-06	ENSMUSG00000020407	22271	Upp1
446.606	1.59049	0.17935	8.8681	7.44e-19	1.02e-17	ENSMUSG00000019214	214901	Chtf18
1891.94	1.59046	0.117956	13.4835	1.96e-41	7.4e-40	ENSMUSG00000049932	15270	H2ax
180.474	1.58755	0.151454	10.482	1.04e-25	2.12e-24	ENSMUSG00000051278	71643	Zgrf1
2015.82	1.58305	0.141563	11.1826	4.96e-29	1.17e-27	ENSMUSG00000024660	16319	Incenp
572.149	1.58226	0.180821	8.75042	2.13e-18	2.8e-17	ENSMUSG00000032815	14087	Fanca
258.31	1.57895	0.237773	6.6406	3.12e-11	2.44e-10	ENSMUSG00000032113	12649	Chek1
113.582	1.57364	0.364523	4.31699	1.58e-05	6.47e-05	ENSMUSG00000006931	66180	P3h4
525.876	1.57303	0.183123	8.59006	8.69e-18	1.1e-16	ENSMUSG00000032400	68014	Zwilch
595.712	1.56745	0.144359	10.858	1.83e-27	4.04e-26	ENSMUSG00000027115	228421	Kif18a
230.736	1.56496	0.235405	6.64794	2.97e-11	2.33e-10	ENSMUSG00000034206	77782	Polq
208.732	1.56416	0.173041	9.03925	1.58e-19	2.26e-18	ENSMUSG00000034520	14615	Gjc1
101.438	1.56348	0.237957	6.57042	5.02e-11	3.85e-10	ENSMUSG00000051022	15476	Hs3st1
4955.03	1.55842	0.104528	14.9091	2.88e-50	1.43e-48	ENSMUSG00000018362	16647	Kpna2
201.26	1.54987	0.165909	9.34171	9.48e-21	1.46e-19	ENSMUSG00000032586	22036	Traip
704.645	1.54946	0.130741	11.8514	2.12e-32	5.65e-31	ENSMUSG00000029366	13178	Dck
93.4911	1.54579	0.247353	6.24933	4.12e-10	2.91e-09	ENSMUSG00000028456	22249	Unc13b
2492.53	1.54407	0.124742	12.3781	3.44e-35	1.04e-33	ENSMUSG00000024590	16906	Lmnb1
1648.64	1.54329	0.109236	14.128	2.55e-45	1.1e-43	ENSMUSG00000021699	238871	Pde4d
165.913	1.53664	0.207414	7.40858	1.28e-13	1.21e-12	ENSMUSG00000027454	69270	Gins1
270.376	1.53628	0.171484	8.95872	3.28e-19	4.56e-18	ENSMUSG00000025140	209027	Pycr1
1491.25	1.53628	0.133611	11.4981	1.35e-30	3.4e-29	ENSMUSG00000001228	18140	Uhrf1
14.4758	1.53393	0.475915	3.22312	0.00126801	0.00372834	ENSMUSG00000028348	68016	Cavin4
237.008	1.53316	0.164057	9.34533	9.16e-21	1.41e-19	ENSMUSG00000035829	241289	Ppp1r26
2744.15	1.53023	0.0762383	20.0717	1.31e-89	1.78e-87	ENSMUSG00000031626	234214	Sorbs2
438.036	1.52867	0.170833	8.94837	3.61e-19	4.99e-18	ENSMUSG00000005233	66442	Spc25
287.806	1.52227	0.172472	8.82621	1.08e-18	1.46e-17	ENSMUSG00000022033	52033	Pbk
49.5284	1.5221	0.260378	5.84572	5.04e-09	3.19e-08	ENSMUSG00000038068	218215	Rnf144b
447.449	1.51786	0.150003	10.1189	4.56e-24	8.43e-23	ENSMUSG00000031262	102920	Cenpi
182.605	1.51619	0.152088	9.96921	2.08e-23	3.74e-22	ENSMUSG00000040624	213783	Plekhg1
313.409	1.51566	0.172263	8.79851	1.39e-18	1.85e-17	ENSMUSG00000042606	233876	Hirip3
603.515	1.50887	0.15942	9.46477	2.94e-21	4.69e-20	ENSMUSG00000017861	17865	Mybl2
36.8266	1.50605	0.396938	3.79416	0.000148143	0.000518202	ENSMUSG00000024610	16149	Cd74
112.284	1.49677	0.181594	8.24241	1.69e-16	1.97e-15	ENSMUSG00000002565	20259	Scin
522.469	1.49493	0.156468	9.55424	1.24e-21	2.02e-20	ENSMUSG00000005667	17768	Mthfd2
284.224	1.49451	0.147053	10.1631	2.9e-24	5.44e-23	ENSMUSG00000052949	217340	Rnf157
184.387	1.48919	0.26143	5.69634	1.22e-08	7.45e-08	ENSMUSG00000040610	27140	Tlx3
1456.41	1.48533	0.399629	3.71677	0.000201786	0.000686439	ENSMUSG00000028560	230484	Usp1
18.3659	1.48426	0.458263	3.23887	0.00120003	0.00354838	ENSMUSG00000049907	68939	Rasl11b
1358.6	1.48416	0.144717	10.2557	1.12e-24	2.14e-23	ENSMUSG00000034311	16571	Kif4
1787.27	1.48331	0.0986727	15.0326	4.49e-51	2.29e-49	ENSMUSG00000001473	67951	Tubb6
304.674	1.47993	0.149114	9.92483	3.25e-23	5.74e-22	ENSMUSG00000035439	76478	Haus8
2080.36	1.47828	0.0616178	23.9911	3.45e-127	8.21e-125	ENSMUSG00000027356	241639	Fermt1
257.524	1.47606	0.198077	7.45193	9.2e-14	8.8e-13	ENSMUSG00000038552	64339	Fndc4
84.044	1.47232	0.387	3.80444	0.000142126	0.000499378	ENSMUSG00000024059	78785	Clip4
747.862	1.4654	0.151708	9.65933	4.49e-22	7.49e-21	ENSMUSG00000020649	20135	Rrm2
311.556	1.46361	0.115474	12.6748	8.16e-37	2.67e-35	ENSMUSG00000030177	67200	Ccdc77
1054.46	1.46246	0.141516	10.3343	4.93e-25	9.66e-24	ENSMUSG00000022206	18162	Npr3
26.6586	1.4583	0.401682	3.63048	0.000282899	0.00093939	ENSMUSG00000035186	24108	Ubd
1159.1	1.45523	0.0892668	16.3021	9.54e-60	6.09e-58	ENSMUSG00000038539	107503	Atf5
139.999	1.45469	0.187154	7.77267	7.69e-15	8e-14	ENSMUSG00000063804	380669	Lin28b
994.041	1.45361	0.148114	9.81417	9.78e-23	1.69e-21	ENSMUSG00000026039	68549	Sgo2a
4261.57	1.45267	0.103508	14.0344	9.6e-45	4.1e-43	ENSMUSG00000023015	26934	Racgap1
1279.88	1.45244	0.133296	10.8964	1.2e-27	2.68e-26	ENSMUSG00000028614	72787	Ndc1
135.76	1.45105	0.298828	4.8558	1.2e-06	5.66e-06	ENSMUSG00000031629	71876	Cenpu
2101.01	1.44884	0.0827923	17.4997	1.44e-68	1.12e-66	ENSMUSG00000026167	22409	Wnt10a
742.481	1.44776	0.194692	7.43612	1.04e-13	9.87e-13	ENSMUSG00000042099	80880	Kank3
739.045	1.44386	0.0814251	17.7324	2.36e-70	1.94e-68	ENSMUSG00000015305	70097	Sash1
893.029	1.44048	0.0910433	15.8219	2.2e-56	1.28e-54	ENSMUSG00000041827	231655	Oasl1
174.327	1.43623	0.255161	5.62872	1.82e-08	1.08e-07	ENSMUSG00000030346	19362	Rad51ap1
123.949	1.43147	0.22386	6.3945	1.61e-10	1.17e-09	ENSMUSG00000020974	18974	Pole2
1684.34	1.42547	0.133413	10.6846	1.2e-26	2.56e-25	ENSMUSG00000028312	14211	Smc2
365.579	1.42393	0.172585	8.25065	1.58e-16	1.84e-15	ENSMUSG00000051220	236930	Ercc6l
145.325	1.42313	0.29388	4.84255	1.28e-06	6.03e-06	ENSMUSG00000012123	230806	Crybg2
87.1306	1.41906	0.17895	7.92994	2.19e-15	2.37e-14	ENSMUSG00000023094	76467	Msrb2
510.875	1.41548	0.176863	8.00323	1.21e-15	1.33e-14	ENSMUSG00000006378	26912	Gcat
454.632	1.41543	0.138464	10.2224	1.57e-24	3e-23	ENSMUSG00000025395	19075	Prim1
1405.33	1.41312	0.105259	13.4251	4.31e-41	1.6e-39	ENSMUSG00000057948	70450	Unc13d
26.8124	1.41219	0.380381	3.71257	0.000205166	0.00069688	ENSMUSG00000037337	26411	Map4k1
22.4812	1.41115	0.362496	3.89286	9.91e-05	0.000358346	ENSMUSG00000040118	12293	Cacna2d1
154.874	1.40818	0.181383	7.76354	8.26e-15	8.57e-14	ENSMUSG00000073705	69928	Cenps
291.575	1.4065	0.213331	6.59304	4.31e-11	3.32e-10	ENSMUSG00000062510	381318	Nsl1
425.637	1.40465	0.206452	6.80376	1.02e-11	8.32e-11	ENSMUSG00000038126	269702	Mphosph9
74.4173	1.40257	0.217244	6.45618	1.07e-10	7.97e-10	ENSMUSG00000020135	23805	Apc2
56.745	1.39981	0.352585	3.97013	7.18e-05	0.000266518	ENSMUSG00000034792	14676	Gna15
3883.3	1.39769	0.0723408	19.3208	3.59e-83	4.21e-81	ENSMUSG00000042364	170625	Snx18
100.846	1.39496	0.305615	4.56443	5.01e-06	2.2e-05	ENSMUSG00000054582	381404	Pabpc1l
276.816	1.39408	0.152436	9.14531	5.95e-20	8.72e-19	ENSMUSG00000027611	19124	Procr
292.916	1.39209	0.209389	6.64833	2.96e-11	2.33e-10	ENSMUSG00000033705	668880	Stard9
167.086	1.38919	0.211282	6.57504	4.86e-11	3.74e-10	ENSMUSG00000030641	74041	Ddias
209.135	1.38855	0.175755	7.90052	2.78e-15	2.98e-14	ENSMUSG00000021786	71147	Oxsm
6206.65	1.38125	0.075462	18.304	7.69e-75	7.07e-73	ENSMUSG00000036752	227613	Tubb4b
2389.74	1.38035	0.0720356	19.1621	7.67e-82	8.74e-80	ENSMUSG00000021895	71704	Arhgef3
274.773	1.37773	0.153676	8.96515	3.1e-19	4.31e-18	ENSMUSG00000043029	246788	Trpv3
353.556	1.37717	0.157243	8.75823	1.98e-18	2.63e-17	ENSMUSG00000023066	246102	Rttn
73.4134	1.37482	0.30313	4.53543	5.75e-06	2.5e-05	ENSMUSG00000036882	233071	Arhgap33
1473.59	1.36845	0.0646966	21.1518	2.65e-99	4.21e-97	ENSMUSG00000021696	74559	Elovl7
47.1572	1.36043	0.340516	3.9952	6.46e-05	0.000241602	ENSMUSG00000032826	109676	Ank2
278.717	1.36021	0.151439	8.98191	2.66e-19	3.72e-18	ENSMUSG00000076433	58251	Cep295nl
211.479	1.35925	0.160372	8.47561	2.34e-17	2.87e-16	ENSMUSG00000053007	231991	Creb5
632.629	1.35891	0.0838334	16.2096	4.31e-59	2.68e-57	ENSMUSG00000033389	216831	Arhgap44
472.205	1.35838	0.136307	9.96558	2.16e-23	3.87e-22	ENSMUSG00000000028	12544	Cdc45
1299.59	1.35742	0.109318	12.4172	2.11e-35	6.47e-34	ENSMUSG00000021710	75805	Nln
539.523	1.35648	0.151042	8.98084	2.69e-19	3.75e-18	ENSMUSG00000118665	231506	Lin54
78.8281	1.35281	0.184915	7.31582	2.56e-13	2.37e-12	ENSMUSG00000027583	72147	Zbtb46
194.732	1.3528	0.148012	9.1398	6.26e-20	9.16e-19	ENSMUSG00000046152	171167	Fut10
170.407	1.35214	0.17544	7.70709	1.29e-14	1.32e-13	ENSMUSG00000048924	76041	Ccdc125
46.0323	1.35144	0.287787	4.69599	2.65e-06	1.21e-05	ENSMUSG00000041180	226098	Hectd2
8861.22	1.34567	0.0761058	17.6816	5.81e-70	4.71e-68	ENSMUSG00000006728	12567	Cdk4
150.226	1.34537	0.203638	6.60669	3.93e-11	3.05e-10	ENSMUSG00000032679	12509	Cd59a
3411.67	1.3424	0.125631	10.6852	1.19e-26	2.55e-25	ENSMUSG00000034349	70099	Smc4
248.106	1.33987	0.177635	7.54284	4.6e-14	4.51e-13	ENSMUSG00000039270	230316	Megf9
223.383	1.33985	0.155622	8.60965	7.33e-18	9.34e-17	ENSMUSG00000021965	219114	Ska3
2426.29	1.33974	0.141634	9.45917	3.1e-21	4.94e-20	ENSMUSG00000034317	66949	Trim59
375.965	1.3397	0.136628	9.80544	1.07e-22	1.84e-21	ENSMUSG00000091243	73569	Vgll3
63.5676	1.33926	0.263702	5.0787	3.8e-07	1.92e-06	ENSMUSG00000033857	217364	Engase
181.472	1.33576	0.255763	5.22265	1.76e-07	9.33e-07	ENSMUSG00000030107	24110	Usp18
94.9575	1.33502	0.294707	4.53	5.9e-06	2.56e-05	ENSMUSG00000021572	74470	Cep72
647.478	1.32767	0.156432	8.48721	2.12e-17	2.6e-16	ENSMUSG00000025758	20873	Plk4
1424.14	1.32578	0.273952	4.83947	1.3e-06	6.12e-06	ENSMUSG00000057530	230857	Ece1
129.551	1.31982	0.236417	5.5826	2.37e-08	1.39e-07	ENSMUSG00000028015	229445	Ctso
2432.69	1.31954	0.18379	7.17963	6.99e-13	6.27e-12	ENSMUSG00000036202	51869	Rif1
408.405	1.31841	0.267141	4.93526	8e-07	3.86e-06	ENSMUSG00000024525	114663	Impa2
2274.48	1.31783	0.152322	8.65161	5.08e-18	6.53e-17	ENSMUSG00000022893	11504	Adamts1
370.064	1.31631	0.159951	8.22943	1.88e-16	2.19e-15	ENSMUSG00000031785	14766	Adgrg1
63.4165	1.31354	0.26222	5.0093	5.46e-07	2.7e-06	ENSMUSG00000043811	65079	Rtn4r
178.91	1.30717	0.157076	8.32192	8.66e-17	1.03e-15	ENSMUSG00000022748	66497	Cmss1
264.972	1.30656	0.128382	10.1772	2.51e-24	4.71e-23	ENSMUSG00000020212	17245	Mdm1
141.483	1.30349	0.157659	8.26779	1.36e-16	1.6e-15	ENSMUSG00000054459	26950	Vsnl1
2843.08	1.3034	0.0687765	18.9513	4.31e-80	4.67e-78	ENSMUSG00000024424	72747	Ttc39c
396.11	1.3004	0.0955754	13.606	3.69e-42	1.42e-40	ENSMUSG00000025277	66082	Abhd6
37.2574	1.30032	0.301875	4.30748	1.65e-05	6.74e-05	ENSMUSG00000044468	74645	Tent5c
578.883	1.29894	0.108062	12.0204	2.78e-33	7.76e-32	ENSMUSG00000028378	67103	Ptgr1
927.329	1.29576	0.137036	9.45559	3.21e-21	5.11e-20	ENSMUSG00000042029	76044	Ncapg2
496.639	1.29546	0.125525	10.3203	5.7e-25	1.11e-23	ENSMUSG00000031245	50887	Hmgn5
351.666	1.29543	0.142116	9.11529	7.85e-20	1.14e-18	ENSMUSG00000046753	320234	Ccdc66
2611.5	1.28273	0.0788626	16.2653	1.74e-59	1.1e-57	ENSMUSG00000024781	16889	Lipa
332.736	1.28249	0.182727	7.01863	2.24e-12	1.94e-11	ENSMUSG00000017550	237877	Atad5
2227.3	1.28057	0.0767598	16.6829	1.75e-62	1.2e-60	ENSMUSG00000027331	51944	Knstrn
17563.9	1.27942	0.125304	10.2106	1.78e-24	3.38e-23	ENSMUSG00000023004	22143	Tuba1b
322.215	1.27799	0.158922	8.04162	8.87e-16	9.81e-15	ENSMUSG00000029521	50883	Chek2
82.8002	1.2779	0.275911	4.63158	3.63e-06	1.62e-05	ENSMUSG00000024621	12978	Csf1r
91.3763	1.27766	0.207892	6.14577	7.96e-10	5.47e-09	ENSMUSG00000025420	71206	Katnal2
5761.8	1.27564	0.0871005	14.6456	1.44e-48	6.74e-47	ENSMUSG00000022391	19387	Rangap1
259.011	1.2731	0.162091	7.85424	4.02e-15	4.27e-14	ENSMUSG00000034686	432763	Prr7
566.8	1.27146	0.15106	8.41694	3.86e-17	4.67e-16	ENSMUSG00000023940	72415	Sgo1
156.398	1.26789	0.159159	7.96618	1.64e-15	1.78e-14	ENSMUSG00000018470	16499	Kcnab3
21.0454	1.26449	0.385805	3.27754	0.00104715	0.00313349	ENSMUSG00000074647	71405	Fam83c
146.566	1.26374	0.205723	6.1429	8.1e-10	5.56e-09	ENSMUSG00000074863	435366	Platr25
43.3008	1.26342	0.419571	3.01121	0.00260209	0.00717309	ENSMUSG00000054893	384763	Zfp667
251.115	1.25912	0.117648	10.7024	9.92e-27	2.13e-25	ENSMUSG00000041491	208518	Cep78
39.6654	1.25574	0.38569	3.25583	0.00113063	0.0033615	ENSMUSG00000074896	15959	Ifit3
159.928	1.25377	0.17726	7.07303	1.52e-12	1.33e-11	ENSMUSG00000026429	67196	Ube2t
486.802	1.25217	0.145706	8.59378	8.42e-18	1.07e-16	ENSMUSG00000029446	100678	Psph
408.054	1.25072	0.158916	7.87031	3.54e-15	3.77e-14	ENSMUSG00000028194	69219	Ddah1
338.777	1.24988	0.132545	9.42986	4.11e-21	6.46e-20	ENSMUSG00000034227	15223	Foxj1
65.2302	1.24929	0.269294	4.63912	3.5e-06	1.57e-05	ENSMUSG00000053675	74176	Tgm5
115.421	1.24751	0.207	6.02661	1.67e-09	1.11e-08	ENSMUSG00000036875	327762	Dna2
16.3703	1.24338	0.389686	3.19074	0.00141911	0.00413316	ENSMUSG00000064125	73072	Prr36
965.043	1.24235	0.178548	6.95807	3.45e-12	2.93e-11	ENSMUSG00000029363	72151	Rfc5
309.902	1.24179	0.173871	7.142	9.2e-13	8.18e-12	ENSMUSG00000037568	226841	Vash2
711.786	1.23949	0.128845	9.61999	6.58e-22	1.08e-20	ENSMUSG00000025747	22171	Tyms
289.128	1.23752	0.133597	9.26305	1.99e-20	2.99e-19	ENSMUSG00000029851	232748	Tcaf2
2030.19	1.23699	0.172761	7.16014	8.06e-13	7.19e-12	ENSMUSG00000050295	17300	Foxc1
31.4841	1.2364	0.33086	3.73692	0.000186288	0.000638696	ENSMUSG00000035237	16816	Lcat
1492.58	1.23589	0.0899928	13.7332	6.42e-43	2.55e-41	ENSMUSG00000028044	54124	Cks1b
3153.96	1.23563	0.0814323	15.1737	5.28e-52	2.76e-50	ENSMUSG00000028034	51886	Fubp1
818.689	1.23466	0.0947159	13.0355	7.69e-39	2.67e-37	ENSMUSG00000023330	69185	Dtwd1
209.677	1.23455	0.151625	8.14217	3.88e-16	4.41e-15	ENSMUSG00000020895	66910	Tmem107
1427.51	1.23257	0.0821863	14.9973	7.64e-51	3.88e-49	ENSMUSG00000035095	219148	Fam167a
80.5307	1.2302	0.253305	4.85661	1.19e-06	5.64e-06	ENSMUSG00000040213	229905	Kyat3
63.0038	1.22768	0.354797	3.46025	0.000539682	0.00170498	ENSMUSG00000034303	245902	Ccdc15
6922.48	1.22572	0.0934798	13.1121	2.81e-39	9.91e-38	ENSMUSG00000043091	22146	Tuba1c
1665.72	1.22548	0.121725	10.0676	7.68e-24	1.4e-22	ENSMUSG00000014496	105522	Ankrd28
240.286	1.22461	0.136012	9.00368	2.18e-19	3.08e-18	ENSMUSG00000024968	104383	Rcor2
1661.76	1.22419	0.132958	9.20731	3.34e-20	4.99e-19	ENSMUSG00000022673	17217	Mcm4
61.0599	1.22336	0.386388	3.16614	0.00154477	0.00446194	ENSMUSG00000037031	70423	Tspan15
174.727	1.21386	0.217839	5.57231	2.51e-08	1.46e-07	ENSMUSG00000035834	67486	Polr3g
725.503	1.21311	0.0881344	13.7644	4.18e-43	1.67e-41	ENSMUSG00000019843	14360	Fyn
153.85	1.21197	0.248168	4.88369	1.04e-06	4.94e-06	ENSMUSG00000027956	70652	Tmem144
670.752	1.2097	0.104446	11.582	5.08e-31	1.3e-29	ENSMUSG00000021760	69590	Gpx8
321.23	1.20802	0.125538	9.62272	6.41e-22	1.06e-20	ENSMUSG00000033960	240185	Jcad
1737	1.20439	0.0922587	13.0545	5.99e-39	2.09e-37	ENSMUSG00000002870	17216	Mcm2
905.459	1.20263	0.0707573	16.9966	8.7e-65	6.24e-63	ENSMUSG00000010461	14051	Eya4
45.5346	1.20204	0.389954	3.08252	0.00205256	0.00578717	ENSMUSG00000022756	224022	Slc7a4
1413.34	1.2019	0.122976	9.77345	1.46e-22	2.49e-21	ENSMUSG00000028693	50927	Nasp
885.934	1.19866	0.103401	11.5924	4.51e-31	1.15e-29	ENSMUSG00000001665	103140	Gstt3
6251.69	1.19862	0.0646579	18.5378	1.02e-76	1.01e-74	ENSMUSG00000033060	380928	Lmo7
93.4852	1.19725	0.17191	6.96443	3.3e-12	2.81e-11	ENSMUSG00000079445	227327	B3gnt7
896.688	1.19077	0.126152	9.43916	3.76e-21	5.95e-20	ENSMUSG00000031709	71310	Tbc1d9
51.0549	1.18967	0.268737	4.42689	9.56e-06	4.04e-05	ENSMUSG00000024352	71242	Spata24
52.0009	1.18881	0.281326	4.22576	2.38e-05	9.48e-05	ENSMUSG00000015966	50905	Il17rb
47.0267	1.18826	0.255173	4.65668	3.21e-06	1.44e-05	ENSMUSG00000042607	65255	Asb4
2238.32	1.17714	0.108027	10.8967	1.19e-27	2.68e-26	ENSMUSG00000024664	60527	Fads3
78.3147	1.17659	0.226014	5.20581	1.93e-07	1.02e-06	ENSMUSG00000029419	381353	Ajm1
1001.59	1.17529	0.0820741	14.3199	1.64e-46	7.34e-45	ENSMUSG00000044976	546144	Wdr72
92.7515	1.1741	0.251026	4.6772	2.91e-06	1.32e-05	ENSMUSG00000050382	16576	Kif7
31.4369	1.17388	0.343587	3.41653	0.000634238	0.00197538	ENSMUSG00000044628	68846	Rnf208
844.525	1.17192	0.0864018	13.5637	6.58e-42	2.51e-40	ENSMUSG00000020032	77976	Nuak1
169.263	1.17037	0.150545	7.77421	7.59e-15	7.92e-14	ENSMUSG00000019303	19183	Psmc3ip
720.053	1.16702	0.122519	9.52526	1.65e-21	2.66e-20	ENSMUSG00000042590	76582	Ipo11
63.7941	1.16512	0.243298	4.78886	1.68e-06	7.82e-06	ENSMUSG00000024697	14675	Gna14
84.4035	1.16466	0.31667	3.67784	0.000235215	0.000791082	ENSMUSG00000000142	12006	Axin2
54.4023	1.16448	0.270587	4.30352	1.68e-05	6.85e-05	ENSMUSG00000022217	85308	Emc9
150.56	1.16447	0.179018	6.50477	7.78e-11	5.85e-10	ENSMUSG00000032177	18577	Pde4a
34.188	1.15896	0.33526	3.45689	0.000546444	0.00172519	ENSMUSG00000032380	13143	Dapk2
1756.02	1.15847	0.148125	7.82094	5.24e-15	5.53e-14	ENSMUSG00000041859	17215	Mcm3
502.722	1.15731	0.114578	10.1006	5.49e-24	1.01e-22	ENSMUSG00000117924	66836	Tmem223
260.549	1.15624	0.192957	5.99218	2.07e-09	1.36e-08	ENSMUSG00000046179	108961	E2f8
428.311	1.15508	0.104887	11.0126	3.32e-28	7.63e-27	ENSMUSG00000073987	14590	Ggh
213.344	1.15308	0.126776	9.09534	9.43e-20	1.37e-18	ENSMUSG00000031383	75590	Dusp9
473.332	1.1497	0.139707	8.22936	1.88e-16	2.19e-15	ENSMUSG00000006715	57441	Gmnn
475.705	1.1494	0.0967172	11.8842	1.43e-32	3.86e-31	ENSMUSG00000040521	66399	Tsfm
317.611	1.14678	0.194981	5.88146	4.07e-09	2.6e-08	ENSMUSG00000021671	67463	Poc5
462.949	1.14565	0.0981512	11.6723	1.77e-31	4.61e-30	ENSMUSG00000042810	77827	Krba1
2663.62	1.14403	0.0929922	12.3025	8.79e-35	2.61e-33	ENSMUSG00000027330	12531	Cdc25b
91.106	1.14339	0.202094	5.6577	1.53e-08	9.17e-08	ENSMUSG00000040563	235044	Plppr2
355.279	1.13855	0.133151	8.55076	1.22e-17	1.53e-16	ENSMUSG00000078762	71909	Haus5
222.269	1.13752	0.163783	6.94532	3.78e-12	3.2e-11	ENSMUSG00000036833	241274	Pnpla7
408.807	1.13662	0.159574	7.12283	1.06e-12	9.38e-12	ENSMUSG00000030254	58186	Rad18
124.389	1.1324	0.347937	3.25462	0.00113543	0.00337451	ENSMUSG00000059839	408067	Zfp874b
473.767	1.13215	0.0895583	12.6415	1.25e-36	4.04e-35	ENSMUSG00000028986	52323	Klhl7
48.1508	1.13093	0.338974	3.33633	0.000848916	0.00258108	ENSMUSG00000062991	211323	Nrg1
339.229	1.12814	0.120434	9.3673	7.44e-21	1.15e-19	ENSMUSG00000024269	66648	Tpgs2
30.1417	1.12777	0.353671	3.18876	0.00142885	0.00415616	ENSMUSG00000035711	27261	Dok3
521.759	1.12703	0.0987277	11.4155	3.5e-30	8.65e-29	ENSMUSG00000036672	320394	Cenpt
756.505	1.12521	0.133521	8.42722	3.54e-17	4.3e-16	ENSMUSG00000039994	21853	Timeless
456.127	1.12223	0.175298	6.40183	1.54e-10	1.12e-09	ENSMUSG00000023908	268930	Pkmyt1
266.011	1.11796	0.168844	6.62127	3.56e-11	2.77e-10	ENSMUSG00000010051	15586	Hyal1
1217.83	1.11735	0.116651	9.57859	9.84e-22	1.6e-20	ENSMUSG00000021589	73296	Rhobtb3
798.956	1.11727	0.119534	9.34688	9.03e-21	1.39e-19	ENSMUSG00000027641	19650	Rbl1
112.559	1.11639	0.167557	6.66274	2.69e-11	2.12e-10	ENSMUSG00000020513	56427	Tubd1
1148.85	1.11584	0.108263	10.3068	6.57e-25	1.28e-23	ENSMUSG00000045441	243385	Gprin3
342.339	1.11581	0.383715	2.90791	0.00363851	0.00974301	ENSMUSG00000028085	229487	Gatb
351.86	1.11481	0.18129	6.14928	7.78e-10	5.35e-09	ENSMUSG00000030649	75430	Anapc15
671.952	1.11279	0.166378	6.68832	2.26e-11	1.79e-10	ENSMUSG00000059323	72749	Tonsl
608.572	1.10912	0.106688	10.396	2.59e-25	5.12e-24	ENSMUSG00000063787	66121	Chchd1
462.358	1.10778	0.143092	7.74171	9.81e-15	1.01e-13	ENSMUSG00000030849	14183	Fgfr2
160.355	1.10655	0.145959	7.58122	3.42e-14	3.4e-13	ENSMUSG00000031669	78833	Gins3
376.794	1.10637	0.132031	8.37965	5.31e-17	6.35e-16	ENSMUSG00000034192	67678	Lsm3
108.788	1.10615	0.222958	4.96125	7e-07	3.41e-06	ENSMUSG00000007646	114714	Rad51c
878.697	1.10615	0.141913	7.79452	6.47e-15	6.79e-14	ENSMUSG00000057110	26920	Cntrl
27.5382	1.10598	0.367206	3.01187	0.00259643	0.00716001	ENSMUSG00000028179	107869	Cth
1244.4	1.10042	0.117718	9.34799	8.93e-21	1.38e-19	ENSMUSG00000056394	16881	Lig1
2382.85	1.09998	0.0885551	12.4214	2e-35	6.15e-34	ENSMUSG00000032374	26432	Plod2
1223.48	1.09529	0.125813	8.70569	3.16e-18	4.12e-17	ENSMUSG00000002835	27221	Chaf1a
111.614	1.09128	0.24247	4.50068	6.77e-06	2.92e-05	ENSMUSG00000021662	110596	Arhgef28
763.253	1.09085	0.0925598	11.7854	4.64e-32	1.23e-30	ENSMUSG00000002006	245469	Pdzd4
590.227	1.08147	0.112367	9.62443	6.31e-22	1.04e-20	ENSMUSG00000021733	218756	Slc4a7
141.027	1.08005	0.262268	4.11812	3.82e-05	0.000148162	ENSMUSG00000040594	66011	Ranbp17
4375.66	1.07993	0.106102	10.1783	2.48e-24	4.67e-23	ENSMUSG00000040549	75786	Ckap5
287.369	1.07916	0.10243	10.5355	5.93e-26	1.21e-24	ENSMUSG00000022210	28200	Dhrs4
1816.22	1.07676	0.0938708	11.4707	1.85e-30	4.65e-29	ENSMUSG00000020235	56371	Fzr1
540.334	1.07361	0.140989	7.61484	2.64e-14	2.64e-13	ENSMUSG00000037474	76843	Dtl
90.5595	1.0734	0.279963	3.83407	0.000126041	0.000447464	ENSMUSG00000019845	71924	Tube1
58.717	1.0731	0.35124	3.05517	0.00224935	0.00630132	ENSMUSG00000023391	13392	Dlx2
393.044	1.07305	0.122535	8.75708	2e-18	2.65e-17	ENSMUSG00000041995	72114	Zbed3
272.65	1.07251	0.129179	8.30251	1.02e-16	1.2e-15	ENSMUSG00000050107	14841	Haspin
60.895	1.06686	0.30588	3.48785	0.000486925	0.00155162	ENSMUSG00000029499	19301	Pxmp2
216.008	1.06505	0.137222	7.76154	8.39e-15	8.7e-14	ENSMUSG00000024666	72982	Tmem138
1155.45	1.06271	0.123734	8.58867	8.8e-18	1.11e-16	ENSMUSG00000056917	20469	Sipa1
323.007	1.06163	0.101463	10.4632	1.27e-25	2.57e-24	ENSMUSG00000056131	109785	Pgm3
730.465	1.05852	0.120792	8.76316	1.9e-18	2.52e-17	ENSMUSG00000023942	63959	Slc29a1
587.407	1.05746	0.129689	8.15378	3.53e-16	4.03e-15	ENSMUSG00000028066	67037	Pmf1
390.672	1.05657	0.122484	8.62618	6.34e-18	8.11e-17	ENSMUSG00000059674	239096	Cdh24
749.077	1.05565	0.101637	10.3865	2.86e-25	5.64e-24	ENSMUSG00000036249	71684	Rbm43
613.204	1.05513	0.141683	7.44709	9.54e-14	9.1e-13	ENSMUSG00000054469	225010	Lclat1
307.956	1.05499	0.15313	6.8895	5.6e-12	4.69e-11	ENSMUSG00000028392	192120	Bspry
37.6484	1.05238	0.35205	2.9893	0.00279615	0.00766503	ENSMUSG00000043068	69627	Fam89a
491.257	1.05005	0.110879	9.47028	2.79e-21	4.46e-20	ENSMUSG00000068394	99100	Cep152
1150.13	1.04869	0.102198	10.2614	1.05e-24	2.02e-23	ENSMUSG00000021068	18080	Nin
4956.35	1.04821	0.0917967	11.4188	3.37e-30	8.35e-29	ENSMUSG00000019961	21917	Tmpo
56.9243	1.04567	0.276765	3.77819	0.000157972	0.000549285	ENSMUSG00000029868	64177	Trpv6
184.193	1.04236	0.164504	6.33635	2.35e-10	1.69e-09	ENSMUSG00000032281	94180	Acsbg1
48.6198	1.04041	0.319801	3.2533	0.00114073	0.0033877	ENSMUSG00000046634	171395	Pkd1l1
233.38	1.03924	0.285312	3.64245	0.000270052	0.000899581	ENSMUSG00000004768	19335	Rab23
72.6027	1.03839	0.262633	3.95379	7.69e-05	0.000283994	ENSMUSG00000006720	193452	Zfp184
356.585	1.03838	0.191897	5.41115	6.26e-08	3.51e-07	ENSMUSG00000034459	15957	Ifit1
352.187	1.03337	0.110837	9.32331	1.13e-20	1.72e-19	ENSMUSG00000076437	72657	Selenoh
2349.28	1.03005	0.0593053	17.3687	1.43e-67	1.1e-65	ENSMUSG00000006736	67125	Tspan31
3823.94	1.02992	0.0680835	15.1274	1.07e-51	5.51e-50	ENSMUSG00000003038	15331	Hmgn2
310.674	1.02904	0.13472	7.6384	2.2e-14	2.21e-13	ENSMUSG00000026708	70454	Cenpl
308.117	1.02687	0.114878	8.93884	3.93e-19	5.43e-18	ENSMUSG00000027227	20322	Sord
4902.68	1.02408	0.127549	8.02887	9.84e-16	1.09e-14	ENSMUSG00000054452	14797	Tle5
1030.88	1.02358	0.112178	9.12462	7.2e-20	1.05e-18	ENSMUSG00000020840	104184	Blmh
694.479	1.0224	0.122395	8.35328	6.64e-17	7.93e-16	ENSMUSG00000022364	210544	Tbc1d31
1581.87	1.02208	0.1027	9.95211	2.47e-23	4.41e-22	ENSMUSG00000039197	11534	Adk
617.456	1.02171	0.0820037	12.4593	1.24e-35	3.88e-34	ENSMUSG00000026946	64685	Nmi
357.791	1.02134	0.128923	7.92209	2.34e-15	2.52e-14	ENSMUSG00000096472	12581	Cdkn2d
186.277	1.02115	0.242583	4.20948	2.56e-05	0.00010151	ENSMUSG00000017499	23834	Cdc6
73.8069	1.01969	0.250864	4.06471	4.81e-05	0.00018391	ENSMUSG00000041696	70784	Rasl12
779.082	1.01948	0.139424	7.3121	2.63e-13	2.43e-12	ENSMUSG00000034610	230594	Tut4
286.013	1.01931	0.141772	7.1898	6.49e-13	5.84e-12	ENSMUSG00000037572	218973	Wdhd1
575.218	1.01897	0.0904537	11.2651	1.95e-29	4.66e-28	ENSMUSG00000058056	72333	Palld
228.605	1.01864	0.149352	6.82041	9.08e-12	7.46e-11	ENSMUSG00000050555	76832	Hyls1
599.75	1.01575	0.142208	7.14272	9.15e-13	8.15e-12	ENSMUSG00000032370	80907	Lactb
190.657	1.01532	0.159677	6.3586	2.04e-10	1.47e-09	ENSMUSG00000028933	57434	Xrcc2
3730.99	1.01044	0.10024	10.0802	6.76e-24	1.24e-22	ENSMUSG00000026355	17219	Mcm6
1643.7	1.00886	0.256505	3.9331	8.39e-05	0.000307356	ENSMUSG00000016756	12763	Cmah
539.32	1.00884	0.147163	6.85523	7.12e-12	5.92e-11	ENSMUSG00000032363	108153	Adamts7
1769.53	1.00679	0.136979	7.34993	1.98e-13	1.85e-12	ENSMUSG00000015749	66471	Anp32e
112.236	1.00668	0.175183	5.74644	9.11e-09	5.64e-08	ENSMUSG00000022408	213956	Fam83f
167.453	1.00658	0.200519	5.01988	5.17e-07	2.56e-06	ENSMUSG00000019944	69288	Rhobtb1
248.551	1.00603	0.182392	5.51574	3.47e-08	1.99e-07	ENSMUSG00000023919	83815	Cenpq
47.4837	1.00486	0.320247	3.13776	0.00170243	0.00487788	ENSMUSG00000030393	22775	Zik1
117.965	1.00434	0.240138	4.18234	2.89e-05	0.000113638	ENSMUSG00000047757	237211	Fancb
277.42	1.00396	0.162447	6.18021	6.4e-10	4.43e-09	ENSMUSG00000002068	12447	Ccne1
520.108	1.00317	0.122518	8.18794	2.66e-16	3.06e-15	ENSMUSG00000022945	110749	Chaf1b
4092.9	1.00236	0.102556	9.77385	1.46e-22	2.49e-21	ENSMUSG00000030978	20133	Rrm1
286.318	1.00005	0.198669	5.03374	4.81e-07	2.4e-06	ENSMUSG00000022960	60364	Donson
4032.27	-1.00043	0.0919978	-10.8744	1.53e-27	3.39e-26	ENSMUSG00000035547	12337	Capn5
297.76	-1.001	0.111211	-9.00086	2.24e-19	3.15e-18	ENSMUSG00000051184	66056	Zfp524
55.4952	-1.00171	0.275074	-3.64159	0.00027096	0.000902416	ENSMUSG00000042826	14166	Fgf11
67.9651	-1.00304	0.223578	-4.48631	7.25e-06	3.11e-05	ENSMUSG00000021226	171210	Acot2
352.052	-1.00459	0.13021	-7.71515	1.21e-14	1.24e-13	ENSMUSG00000038286	68021	Bphl
6593.99	-1.01074	0.0586637	-17.2294	1.6e-66	1.21e-64	ENSMUSG00000026479	16782	Lamc2
2617.59	-1.01146	0.0893953	-11.3145	1.11e-29	2.68e-28	ENSMUSG00000052539	99470	Magi3
1295.43	-1.01337	0.181498	-5.58339	2.36e-08	1.38e-07	ENSMUSG00000048249	77128	Crebrf
1098.22	-1.0139	0.0815656	-12.4304	1.79e-35	5.51e-34	ENSMUSG00000058070	68519	Eml1
682.596	-1.01517	0.0965059	-10.5193	7.04e-26	1.44e-24	ENSMUSG00000025731	68347	Mettl26
716.045	-1.01654	0.0827915	-12.2783	1.18e-34	3.51e-33	ENSMUSG00000063931	18624	Pepd
333.671	-1.01741	0.195384	-5.20726	1.92e-07	1.01e-06	ENSMUSG00000055148	16598	Klf2
2227.26	-1.01815	0.0629264	-16.1799	6.99e-59	4.32e-57	ENSMUSG00000036880	52538	Acaa2
259.739	-1.02021	0.115391	-8.84139	9.45e-19	1.28e-17	ENSMUSG00000024642	21888	Tle4
410.412	-1.02028	0.141605	-7.2051	5.8e-13	5.24e-12	ENSMUSG00000038648	208647	Creb3l2
163.182	-1.02156	0.161403	-6.32924	2.46e-10	1.77e-09	ENSMUSG00000060639	319158	H4c9
71.2122	-1.02335	0.236314	-4.33049	1.49e-05	6.1e-05	ENSMUSG00000035228	232821	Ccdc106
4134.35	-1.02536	0.0951503	-10.7762	4.46e-27	9.68e-26	ENSMUSG00000029723	78829	Spacdr
14797.8	-1.02741	0.0660531	-15.5543	1.49e-54	8.35e-53	ENSMUSG00000075602	110454	Ly6a
41.9637	-1.03246	0.263456	-3.91889	8.9e-05	0.000324685	ENSMUSG00000031375	12111	Bgn
36.7738	-1.03257	0.297972	-3.46532	0.000529601	0.0016764	ENSMUSG00000032717	17240	Mdfi
57.5538	-1.03384	0.248533	-4.15976	3.19e-05	0.000124896	ENSMUSG00000020793	14428	Galr2
731.115	-1.03734	0.125644	-8.25618	1.5e-16	1.76e-15	ENSMUSG00000046056	282619	Sbsn
3223.06	-1.0374	0.0663677	-15.6311	4.47e-55	2.54e-53	ENSMUSG00000025314	19271	Ptprj
294.804	-1.0389	0.1269	-8.18675	2.68e-16	3.09e-15	ENSMUSG00000002885	26364	Adgre5
699.775	-1.04047	0.166137	-6.2627	3.78e-10	2.68e-09	ENSMUSG00000030287	16439	Itpr2
2019.56	-1.04124	0.0873939	-11.9143	9.97e-33	2.72e-31	ENSMUSG00000021196	56421	Pfkp
446.939	-1.04159	0.201018	-5.18161	2.2e-07	1.15e-06	ENSMUSG00000060470	54672	Adgrg3
1366.37	-1.04396	0.143832	-7.25816	3.92e-13	3.58e-12	ENSMUSG00000046658	54201	Zfp316
2004.64	-1.05125	0.0600605	-17.5032	1.35e-68	1.06e-66	ENSMUSG00000025791	72157	Pgm1
565.895	-1.05345	0.134573	-7.82811	4.95e-15	5.25e-14	ENSMUSG00000020647	17977	Ncoa1
1149	-1.05473	0.0988271	-10.6724	1.37e-26	2.92e-25	ENSMUSG00000042523	105000	Dnal1
3195.95	-1.05548	0.0666242	-15.8424	1.59e-56	9.31e-55	ENSMUSG00000017723	67701	Wfdc2
1155.7	-1.05675	0.13542	-7.80355	6.02e-15	6.33e-14	ENSMUSG00000048234	67702	Rnf149
694.175	-1.05695	0.103224	-10.2394	1.32e-24	2.52e-23	ENSMUSG00000048373	14181	Fgfbp1
616.792	-1.05871	0.117387	-9.01901	1.9e-19	2.69e-18	ENSMUSG00000002043	67091	Trappc6a
540.855	-1.0588	0.101767	-10.4041	2.37e-25	4.7e-24	ENSMUSG00000025429	19201	Pstpip2
7809.13	-1.05893	0.0567533	-18.6585	1.08e-77	1.08e-75	ENSMUSG00000095115	319622	Itpripl2
17110.2	-1.06602	0.0637698	-16.7167	9.91e-63	6.89e-61	ENSMUSG00000063229	16828	Ldha
214.562	-1.06612	0.116657	-9.13893	6.31e-20	9.23e-19	ENSMUSG00000045316	68636	Fahd1
5676.41	-1.06671	0.0679846	-15.6905	1.76e-55	1.01e-53	ENSMUSG00000032548	24059	Slco2a1
11193.4	-1.06868	0.102369	-10.4395	1.64e-25	3.26e-24	ENSMUSG00000001435	12822	Col18a1
1087.78	-1.06974	0.0937363	-11.4122	3.63e-30	8.98e-29	ENSMUSG00000048915	13640	Efna5
601.351	-1.07164	0.105538	-10.154	3.18e-24	5.95e-23	ENSMUSG00000074063	71839	Osgin1
23.3775	-1.07205	0.357005	-3.0029	0.00267417	0.0073486	ENSMUSG00000069920	97440	B3gnt9
353.821	-1.07239	0.142189	-7.54199	4.63e-14	4.54e-13	ENSMUSG00000011148	11565	Adssl1
623.149	-1.07331	0.115807	-9.26808	1.9e-20	2.86e-19	ENSMUSG00000022656	58998	Nectin3
13051.5	-1.07338	0.0606693	-17.6923	4.8e-70	3.91e-68	ENSMUSG00000021939	13030	Ctsb
776.251	-1.07547	0.135662	-7.92757	2.23e-15	2.41e-14	ENSMUSG00000034586	217310	Hid1
5167.65	-1.07636	0.0910327	-11.8239	2.94e-32	7.8e-31	ENSMUSG00000023951	22339	Vegfa
154.26	-1.08033	0.185649	-5.81922	5.91e-09	3.7e-08	ENSMUSG00000050503	74165	Fbxl22
337.028	-1.08043	0.189791	-5.69273	1.25e-08	7.59e-08	ENSMUSG00000046447	66259	Camk2n1
1571.34	-1.08096	0.081383	-13.2823	2.93e-40	1.07e-38	ENSMUSG00000041390	16543	Mdfic
1176.19	-1.08351	0.0819301	-13.2248	6.31e-40	2.28e-38	ENSMUSG00000038807	380711	Rap1gap2
520.4	-1.08638	0.106896	-10.163	2.9e-24	5.44e-23	ENSMUSG00000061898	57782	Rbak
18723.4	-1.0877	0.0881048	-12.3455	5.15e-35	1.55e-33	ENSMUSG00000063011	56047	Msln
90.828	-1.08904	0.31861	-3.41809	0.000630626	0.00196491	ENSMUSG00000037818	269423	Abhd18
166.869	-1.09006	0.217265	-5.01718	5.24e-07	2.6e-06	ENSMUSG00000073422	14979	H2-Ke6
534.778	-1.09104	0.108237	-10.0801	6.77e-24	1.24e-22	ENSMUSG00000049555	20776	Tmie
5017.22	-1.09231	0.0702694	-15.5447	1.73e-54	9.67e-53	ENSMUSG00000060591	80876	Ifitm2
56.9762	-1.09432	0.247042	-4.42969	9.44e-06	3.99e-05	ENSMUSG00000053964	16855	Lgals4
63.7308	-1.09675	0.241295	-4.54525	5.49e-06	2.39e-05	ENSMUSG00000022092	19057	Ppp3cc
300.152	-1.09757	0.109412	-10.0315	1.11e-23	2.02e-22	ENSMUSG00000021044	72113	Adck1
305.464	-1.09939	0.189449	-5.80307	6.51e-09	4.06e-08	ENSMUSG00000039997	15950	Ifi203
4816.52	-1.10125	0.121112	-9.09281	9.65e-20	1.4e-18	ENSMUSG00000019359	71584	Gdpd2
1216.98	-1.1019	0.0749627	-14.6993	6.51e-49	3.1e-47	ENSMUSG00000034112	69047	Atp2c2
729.597	-1.10563	0.0891063	-12.408	2.36e-35	7.22e-34	ENSMUSG00000021120	110417	Pigh
1508.68	-1.10647	0.0754938	-14.6564	1.23e-48	5.78e-47	ENSMUSG00000033863	16601	Klf9
106.977	-1.10783	0.211174	-5.24608	1.55e-07	8.28e-07	ENSMUSG00000037108	381678	Zcwpw1
2391.46	-1.1079	0.083505	-13.2675	3.57e-40	1.3e-38	ENSMUSG00000025085	226251	Ablim1
19485.8	-1.10874	0.0890628	-12.4489	1.42e-35	4.41e-34	ENSMUSG00000024164	12266	C3
402.794	-1.11083	0.0952515	-11.6621	1.99e-31	5.19e-30	ENSMUSG00000029153	433904	Ociad2
1218.11	-1.11307	0.139452	-7.98174	1.44e-15	1.57e-14	ENSMUSG00000051225	239463	Fam83a
734.326	-1.11346	0.066932	-16.6357	3.84e-62	2.59e-60	ENSMUSG00000038855	320404	Itpkb
36.284	-1.11462	0.325672	-3.42251	0.000620451	0.00193589	ENSMUSG00000097789	100039239	Ctxnd1
514.138	-1.11501	0.147413	-7.56384	3.91e-14	3.86e-13	ENSMUSG00000022105	19645	Rb1
516.364	-1.11593	0.10434	-10.6951	1.07e-26	2.3e-25	ENSMUSG00000035891	223753	Cerk
16265.2	-1.11654	0.0887322	-12.5832	2.61e-36	8.34e-35	ENSMUSG00000039218	75956	Srrm2
43.2137	-1.11667	0.32969	-3.38702	0.000706575	0.00218165	ENSMUSG00000020475	56012	Pgam2
3145.02	-1.1167	0.102783	-10.8646	1.7e-27	3.77e-26	ENSMUSG00000037104	56468	Socs5
380.65	-1.1176	0.166248	-6.7225	1.79e-11	1.43e-10	ENSMUSG00000022843	12724	Clcn2
368.368	-1.12019	0.257477	-4.35064	1.36e-05	5.6e-05	ENSMUSG00000003282	56711	Plag1
96.487	-1.12687	0.280115	-4.02288	5.75e-05	0.000216887	ENSMUSG00000022218	21816	Tgm1
3089.03	-1.12702	0.0809902	-13.9155	5.1e-44	2.12e-42	ENSMUSG00000010751	79202	Tnfrsf22
853.862	-1.12758	0.137235	-8.2164	2.1e-16	2.43e-15	ENSMUSG00000026822	16819	Lcn2
2264.54	-1.12796	0.120611	-9.35202	8.6e-21	1.33e-19	ENSMUSG00000067212	15040	H2-T23
1270.83	-1.12858	0.127595	-8.84501	9.15e-19	1.24e-17	ENSMUSG00000037221	68929	Mospd3
18239.9	-1.12884	0.0677545	-16.6608	2.53e-62	1.73e-60	ENSMUSG00000052397	22350	Ezr
44.3078	-1.129	0.249864	-4.51847	6.23e-06	2.69e-05	ENSMUSG00000032988	57274	Slc16a8
77.0951	-1.12913	0.237456	-4.75512	1.98e-06	9.19e-06	ENSMUSG00000040380	56410	Cbln3
4326.91	-1.12938	0.0765375	-14.7559	2.82e-49	1.35e-47	ENSMUSG00000017446	56745	C1qtnf1
567.588	-1.13177	0.0834459	-13.5629	6.65e-42	2.53e-40	ENSMUSG00000021703	218442	Serinc5
401.531	-1.13736	0.148805	-7.64327	2.12e-14	2.13e-13	ENSMUSG00000025464	212503	Paox
913.528	-1.13739	0.155089	-7.33379	2.24e-13	2.08e-12	ENSMUSG00000038775	22351	Vill
861.92	-1.13824	0.101428	-11.2222	3.17e-29	7.53e-28	ENSMUSG00000020423	12227	Btg2
485.369	-1.13856	0.122314	-9.30854	1.3e-20	1.97e-19	ENSMUSG00000028128	14066	F3
1127.34	-1.13931	0.10859	-10.4918	9.42e-26	1.92e-24	ENSMUSG00000069601	11735	Ank3
642.859	-1.13944	0.136813	-8.3285	8.19e-17	9.72e-16	ENSMUSG00000022231	20356	Sema5a
29.5659	-1.14038	0.328086	-3.47587	0.000509204	0.0016158	ENSMUSG00000027978	19142	Prss12
435.09	-1.14042	0.107381	-10.6203	2.4e-26	5.01e-25	ENSMUSG00000054723	106639	Vmac
55.217	-1.14581	0.252966	-4.52952	5.91e-06	2.56e-05	ENSMUSG00000107417	404337	Or2y13
875.528	-1.14627	0.105004	-10.9165	9.62e-28	2.16e-26	ENSMUSG00000024038	78330	Ndufv3
138.808	-1.14785	0.158702	-7.23277	4.73e-13	4.3e-12	ENSMUSG00000006369	14114	Fbln1
1620.38	-1.14866	0.0748704	-15.342	4e-53	2.14e-51	ENSMUSG00000021065	53618	Fut8
100.538	-1.1501	0.200162	-5.74582	9.15e-09	5.66e-08	ENSMUSG00000019718	67217	L3hypdh
245.603	-1.15165	0.14902	-7.72814	1.09e-14	1.12e-13	ENSMUSG00000044788	328035	Fads6
41.8336	-1.15344	0.268187	-4.3009	1.7e-05	6.93e-05	ENSMUSG00000024793	85030	Tnfrsf25
310.536	-1.15453	0.176074	-6.55707	5.49e-11	4.18e-10	ENSMUSG00000034171	14073	Faah
22.5004	-1.15709	0.378899	-3.05382	0.00225948	0.0063263	ENSMUSG00000030895	15458	Hpx
2341.9	-1.16038	0.0956699	-12.129	7.42e-34	2.12e-32	ENSMUSG00000050199	107515	Lgr4
1287.08	-1.16153	0.135211	-8.59049	8.66e-18	1.1e-16	ENSMUSG00000021831	50527	Ero1a
1334.68	-1.16411	0.132263	-8.80149	1.35e-18	1.81e-17	ENSMUSG00000049577	22761	Zfpm1
494.188	-1.16805	0.117289	-9.95875	2.31e-23	4.13e-22	ENSMUSG00000038393	56338	Txnip
1070.61	-1.17428	0.075586	-15.5356	1.99e-54	1.11e-52	ENSMUSG00000039474	22393	Wfs1
200.989	-1.17461	0.164823	-7.12649	1.03e-12	9.13e-12	ENSMUSG00000000126	216795	Wnt9a
42.8456	-1.17568	0.295131	-3.98359	6.79e-05	0.000252753	ENSMUSG00000043331	258825	Or10d5
297.203	-1.17766	0.139712	-8.42919	3.48e-17	4.23e-16	ENSMUSG00000029627	67235	Zkscan14
1302.54	-1.17842	0.310118	-3.79991	0.000144751	0.00050713	ENSMUSG00000030499	233107	Kctd15
242.988	-1.17983	0.236506	-4.98858	6.08e-07	2.99e-06	ENSMUSG00000038418	13653	Egr1
69.9631	-1.18213	0.2367	-4.9942	5.91e-07	2.9e-06	ENSMUSG00000006587	30927	Snai3
128.467	-1.18253	0.170808	-6.92316	4.42e-12	3.72e-11	ENSMUSG00000051147	17961	Nat2
40.9621	-1.18365	0.270094	-4.38238	1.17e-05	4.9e-05	ENSMUSG00000034205	94352	Loxl2
19.8012	-1.1858	0.353482	-3.35463	0.00079471	0.0024318	ENSMUSG00000061615	319172	H2ac4
1107.68	-1.1887	0.0871398	-13.6413	2.28e-42	8.85e-41	ENSMUSG00000029154	231293	Cwh43
11367.8	-1.18894	0.0726291	-16.3701	3.13e-60	2.02e-58	ENSMUSG00000020592	20969	Sdc1
378.106	-1.1913	0.120382	-9.89607	4.33e-23	7.6e-22	ENSMUSG00000046318	320924	Ccbe1
427.145	-1.19308	0.115353	-10.3428	4.51e-25	8.85e-24	ENSMUSG00000052331	329154	Ankrd44
737.016	-1.19624	0.168994	-7.07857	1.46e-12	1.28e-11	ENSMUSG00000026483	63913	Niban1
245.977	-1.20011	0.145105	-8.27064	1.33e-16	1.57e-15	ENSMUSG00000046546	224093	Fam43a
234.494	-1.20067	0.161225	-7.44718	9.54e-14	9.1e-13	ENSMUSG00000024912	14283	Fosl1
390.298	-1.20739	0.125841	-9.59458	8.43e-22	1.38e-20	ENSMUSG00000036533	260409	Cdc42ep3
1856.06	-1.20972	0.0888833	-13.6102	3.48e-42	1.35e-40	ENSMUSG00000026107	109019	Nabp1
71.0922	-1.20988	0.247795	-4.88258	1.05e-06	4.96e-06	ENSMUSG00000047253	69664	Krtap1-5
523.055	-1.21053	0.119533	-10.1272	4.19e-24	7.76e-23	ENSMUSG00000023008	22379	Fmnl3
731.286	-1.21166	0.098301	-12.326	6.56e-35	1.97e-33	ENSMUSG00000022419	97998	Deptor
356.644	-1.21208	0.164918	-7.34957	1.99e-13	1.85e-12	ENSMUSG00000054203	226695	Ifi205
36.1087	-1.21382	0.330643	-3.6711	0.000241504	0.000811365	ENSMUSG00000069272	319166	H2ac8
1069.84	-1.2164	0.104905	-11.5952	4.36e-31	1.12e-29	ENSMUSG00000053411	52609	Cbx7
200.464	-1.21842	0.253974	-4.79742	1.61e-06	7.5e-06	ENSMUSG00000049092	70713	Gpr137c
76.9923	-1.22307	0.270561	-4.5205	6.17e-06	2.67e-05	ENSMUSG00000050947	229715	Amigo1
78.0756	-1.22489	0.262568	-4.66505	3.09e-06	1.39e-05	ENSMUSG00000024403	66237	Atp6v1g2
240.283	-1.22684	0.119956	-10.2274	1.49e-24	2.85e-23	ENSMUSG00000063975	108096	Slco1a5
82.1054	-1.2272	0.206769	-5.93511	2.94e-09	1.9e-08	ENSMUSG00000031129	331004	Slc9a9
2106.92	-1.22837	0.0998101	-12.3071	8.3e-35	2.47e-33	ENSMUSG00000019558	102857	Slc6a8
240.68	-1.22865	0.186004	-6.60551	3.96e-11	3.07e-10	ENSMUSG00000024302	13527	Dtna
1070.65	-1.2308	0.202087	-6.09044	1.13e-09	7.62e-09	ENSMUSG00000019066	19340	Rab3d
3696.06	-1.23353	0.0735178	-16.7787	3.5e-63	2.44e-61	ENSMUSG00000027376	192212	Prom2
554.167	-1.2348	0.106581	-11.5856	4.88e-31	1.25e-29	ENSMUSG00000038168	210530	P3h2
308.83	-1.23757	0.126452	-9.78688	1.28e-22	2.2e-21	ENSMUSG00000059327	13607	Eda
250.924	-1.23881	0.218439	-5.67121	1.42e-08	8.53e-08	ENSMUSG00000074259	546134	Gramd2
806.115	-1.24243	0.134046	-9.26867	1.88e-20	2.85e-19	ENSMUSG00000004885	12904	Crabp2
368.941	-1.24429	0.166925	-7.45417	9.04e-14	8.67e-13	ENSMUSG00000036278	107227	Macrod1
2844.41	-1.2464	0.076152	-16.3672	3.28e-60	2.11e-58	ENSMUSG00000025993	53945	Slc40a1
493.607	-1.2479	0.318131	-3.92261	8.76e-05	0.00032024	ENSMUSG00000047767	73683	Atg16l2
83.9375	-1.25568	0.298664	-4.20432	2.62e-05	0.000103752	ENSMUSG00000034917	27375	Tjp3
81.8113	-1.2574	0.250452	-5.02053	5.15e-07	2.55e-06	ENSMUSG00000041420	17537	Meis3
25.3134	-1.25823	0.342898	-3.66938	0.000243137	0.000816327	ENSMUSG00000110344	121811722	Smim36
551.987	-1.26061	0.128954	-9.77563	1.43e-22	2.45e-21	ENSMUSG00000057409	24132	Zfp53
546.658	-1.26073	0.128739	-9.79295	1.21e-22	2.08e-21	ENSMUSG00000026811	50935	St6galnac6
38.6691	-1.26293	0.33573	-3.76176	0.000168722	0.000582792	ENSMUSG00000031425	18823	Plp1
193.176	-1.26329	0.205869	-6.13637	8.44e-10	5.78e-09	ENSMUSG00000063767	381493	S100a7a
418.55	-1.2644	0.126779	-9.97328	2e-23	3.6e-22	ENSMUSG00000020432	21452	Tcn2
518.222	-1.26441	0.137366	-9.20467	3.43e-20	5.11e-19	ENSMUSG00000059824	13170	Dbp
259.089	-1.26552	0.124944	-10.1287	4.12e-24	7.66e-23	ENSMUSG00000032640	269941	Chsy1
486.746	-1.26617	0.132103	-9.58472	9.27e-22	1.51e-20	ENSMUSG00000030093	22421	Wnt7a
647.583	-1.26891	0.11575	-10.9625	5.78e-28	1.31e-26	ENSMUSG00000031434	75746	Morc4
5565.28	-1.2701	0.0594653	-21.3586	3.24e-101	5.66e-99	ENSMUSG00000024782	56248	Ak3
105.917	-1.27073	0.243836	-5.21141	1.87e-07	9.88e-07	ENSMUSG00000028641	56401	P3h1
969.919	-1.27582	0.0865393	-14.7426	3.43e-49	1.64e-47	ENSMUSG00000000628	15277	Hk2
2252.8	-1.27626	0.0774205	-16.4848	4.72e-61	3.09e-59	ENSMUSG00000024070	75292	Prkd3
245.761	-1.28099	0.173947	-7.36422	1.78e-13	1.67e-12	ENSMUSG00000030621	109264	Me3
13119.9	-1.28099	0.0642378	-19.9414	1.78e-88	2.37e-86	ENSMUSG00000007655	12389	Cav1
436.169	-1.28286	0.149539	-8.57879	9.59e-18	1.21e-16	ENSMUSG00000061411	329540	Nol4l
621.961	-1.28368	0.0997203	-12.8728	6.4e-38	2.16e-36	ENSMUSG00000046994	212679	Mars2
1322.03	-1.28582	0.0955191	-13.4613	2.64e-41	9.9e-40	ENSMUSG00000024885	67689	Aldh3b1
1477.22	-1.28634	0.0668316	-19.2475	1.48e-82	1.7e-80	ENSMUSG00000026585	16579	Kifap3
19.1519	-1.28829	0.416067	-3.09636	0.00195911	0.00554557	ENSMUSG00000043099	15248	Hic1
220.609	-1.29367	0.196526	-6.58266	4.62e-11	3.56e-10	ENSMUSG00000019775	56533	Rgs17
174.169	-1.29395	0.174929	-7.39699	1.39e-13	1.31e-12	ENSMUSG00000017724	18612	Etv4
2145.99	-1.29426	0.113561	-11.397	4.33e-30	1.07e-28	ENSMUSG00000053113	12702	Socs3
266.785	-1.29456	0.126102	-10.266	1e-24	1.93e-23	ENSMUSG00000068854	319190	H2bc21
1568.94	-1.29484	0.0688327	-18.8114	6.09e-79	6.38e-77	ENSMUSG00000023806	100037282	Rsph3b
2642.73	-1.29484	0.127848	-10.1279	4.15e-24	7.7e-23	ENSMUSG00000031558	20563	Slit2
2183.48	-1.30077	0.061323	-21.2118	7.42e-100	1.23e-97	ENSMUSG00000031378	11666	Abcd1
99.258	-1.30174	0.2779	-4.68421	2.81e-06	1.27e-05	ENSMUSG00000068587	232714	Mgam
97.2076	-1.3047	0.175792	-7.42184	1.16e-13	1.1e-12	ENSMUSG00000045757	233893	Zfp764
71.5317	-1.30481	0.447954	-2.91283	0.00358171	0.00960073	ENSMUSG00000064220	15267	H2ac18
179.199	-1.30683	0.177093	-7.37934	1.59e-13	1.49e-12	ENSMUSG00000054715	232878	Zscan22
2186.77	-1.31069	0.0818335	-16.0165	9.8e-58	5.9e-56	ENSMUSG00000059714	14251	Flot1
72.297	-1.31505	0.250107	-5.25797	1.46e-07	7.79e-07	ENSMUSG00000050359	20753	Sprr1a
801.601	-1.31625	0.1196	-11.0055	3.6e-28	8.24e-27	ENSMUSG00000028532	320508	Cachd1
307.479	-1.31692	0.398429	-3.30529	0.000948784	0.00286147	ENSMUSG00000036030	235472	Prtg
43.9785	-1.321	0.317005	-4.16712	3.08e-05	0.000121024	ENSMUSG00000020681	11421	Ace
61.5297	-1.32723	0.224383	-5.91501	3.32e-09	2.13e-08	ENSMUSG00000078612	242594	Fyb2
895.94	-1.3274	0.140698	-9.43434	3.93e-21	6.19e-20	ENSMUSG00000030409	13400	Dmpk
962.087	-1.3288	0.0779365	-17.0498	3.51e-65	2.56e-63	ENSMUSG00000050271	244418	Prag1
159.8	-1.32999	0.158855	-8.37231	5.65e-17	6.75e-16	ENSMUSG00000020829	52466	Slc46a1
7688.74	-1.33409	0.0645721	-20.6605	7.85e-95	1.14e-92	ENSMUSG00000042428	17309	Mgat3
310.86	-1.3352	0.19534	-6.83528	8.18e-12	6.75e-11	ENSMUSG00000057897	12323	Camk2b
53.6834	-1.33703	0.259483	-5.15265	2.57e-07	1.33e-06	ENSMUSG00000029821	54722	Gsdme
1171.43	-1.33798	0.0785323	-17.0373	4.34e-65	3.16e-63	ENSMUSG00000021003	14420	Galc
1219.1	-1.3385	0.11326	-11.818	3.15e-32	8.35e-31	ENSMUSG00000057329	12043	Bcl2
99.4602	-1.33968	0.2461	-5.44364	5.22e-08	2.95e-07	ENSMUSG00000038058	107607	Nod1
28.2833	-1.34145	0.400613	-3.34851	0.000812488	0.00247703	ENSMUSG00000003526	19125	Prodh
10352.1	-1.34297	0.0691207	-19.4293	4.36e-84	5.19e-82	ENSMUSG00000027332	56357	Ivd
9257.58	-1.34299	0.0947776	-14.1699	1.41e-45	6.15e-44	ENSMUSG00000027656	22403	Ccn5
62.6828	-1.3432	0.310581	-4.3248	1.53e-05	6.25e-05	ENSMUSG00000031189	14266	Aff2
65.0468	-1.35054	0.32532	-4.15143	3.3e-05	0.000129243	ENSMUSG00000043290	654801	Zfp784
80.1368	-1.35345	0.299246	-4.52286	6.1e-06	2.64e-05	ENSMUSG00000044250	239647	Pced1b
65.6959	-1.35549	0.276023	-4.9108	9.07e-07	4.34e-06	ENSMUSG00000039364	58210	Sectm1b
3019.08	-1.35836	0.0934282	-14.5391	6.85e-48	3.18e-46	ENSMUSG00000029722	231801	Agfg2
1286.37	-1.36534	0.112002	-12.1903	3.5e-34	1.02e-32	ENSMUSG00000028926	18647	Cdk14
178.11	-1.3668	0.268768	-5.08543	3.67e-07	1.86e-06	ENSMUSG00000015702	71790	Anxa9
618.718	-1.36982	0.088887	-15.4108	1.38e-53	7.58e-52	ENSMUSG00000041372	330406	B4galnt3
4982.38	-1.37514	0.0938316	-14.6554	1.24e-48	5.85e-47	ENSMUSG00000025283	20229	Sat1
53.1983	-1.37612	0.324288	-4.24351	2.2e-05	8.81e-05	ENSMUSG00000047246	319179	H2bc6
20.1489	-1.38089	0.372318	-3.70891	0.000208155	0.000705965	ENSMUSG00000032172	244723	Olfm2
100.104	-1.38897	0.23842	-5.82573	5.69e-09	3.57e-08	ENSMUSG00000040165	170776	Cd209c
38.8443	-1.3895	0.31122	-4.46467	8.02e-06	3.42e-05	ENSMUSG00000089984	71176	Fbxo24
1184.48	-1.39137	0.0880519	-15.8017	3.03e-56	1.75e-54	ENSMUSG00000038776	13849	Ephx1
155.217	-1.39392	0.142227	-9.80062	1.12e-22	1.93e-21	ENSMUSG00000010830	105785	Kdelr3
24.1391	-1.39761	0.437207	-3.19669	0.00139015	0.00405485	ENSMUSG00000028860	269589	Sytl1
32.9668	-1.40146	0.303267	-4.62119	3.82e-06	1.7e-05	ENSMUSG00000036545	216725	Adamts2
693.041	-1.40339	0.0946646	-14.8249	1.01e-49	4.92e-48	ENSMUSG00000044197	80290	Gpr146
132.495	-1.4041	0.172517	-8.13893	3.99e-16	4.51e-15	ENSMUSG00000026389	68428	Steap3
634.353	-1.40411	0.104331	-13.4582	2.75e-41	1.03e-39	ENSMUSG00000020034	216198	Tcp11l2
545.347	-1.4079	0.141313	-9.96295	2.21e-23	3.97e-22	ENSMUSG00000026430	54354	Rassf5
30.0221	-1.40866	0.409885	-3.43672	0.000588812	0.00184671	ENSMUSG00000033227	22420	Wnt6
72.1853	-1.41267	0.284374	-4.96766	6.78e-07	3.3e-06	ENSMUSG00000032491	67169	Nradd
1196.21	-1.41362	0.125173	-11.2934	1.41e-29	3.39e-28	ENSMUSG00000019699	23797	Akt3
851.495	-1.41413	0.0997176	-14.1814	1.19e-45	5.24e-44	ENSMUSG00000041608	215446	Entpd3
28.373	-1.41475	0.405478	-3.4891	0.000484658	0.00154503	ENSMUSG00000050195	329065	Scd4
2422.65	-1.419	0.0947429	-14.9774	1.03e-50	5.2e-49	ENSMUSG00000026773	170768	Pfkfb3
3663.43	-1.42061	0.0675722	-21.0236	3.99e-98	6.14e-96	ENSMUSG00000017057	16164	Il13ra1
83.302	-1.42267	0.287834	-4.94268	7.71e-07	3.72e-06	ENSMUSG00000051498	21899	Tlr6
11.9347	-1.42582	0.471557	-3.02364	0.00249757	0.00691774	ENSMUSG00000020388	30794	Pdlim4
32.5571	-1.42716	0.397229	-3.59278	0.000327167	0.00107189	ENSMUSG00000024008	240058	Cpne5
2192.33	-1.43307	0.0791678	-18.1017	3.09e-73	2.7e-71	ENSMUSG00000040964	72754	Arhgef10l
32.8419	-1.43854	0.382146	-3.76437	0.000166971	0.000577532	ENSMUSG00000026525	13603	Opn3
141.549	-1.44085	0.189986	-7.58399	3.35e-14	3.33e-13	ENSMUSG00000022816	14314	Fstl1
39.3857	-1.44438	0.460758	-3.1348	0.00171973	0.0049223	ENSMUSG00000039004	12161	Bmp6
1899.62	-1.44719	0.0682591	-21.2015	9.26e-100	1.52e-97	ENSMUSG00000050627	333433	Gpd1l
248.985	-1.44759	0.120761	-11.9872	4.14e-33	1.15e-31	ENSMUSG00000021108	18755	Prkch
368.839	-1.44816	0.121009	-11.9674	5.27e-33	1.45e-31	ENSMUSG00000039089	237339	L3mbtl3
2438.38	-1.4494	0.0956125	-15.1591	6.6e-52	3.42e-50	ENSMUSG00000003051	13710	Elf3
4666.51	-1.45005	0.0819311	-17.6984	4.31e-70	3.53e-68	ENSMUSG00000025492	66141	Ifitm3
265.86	-1.45072	0.165549	-8.76305	1.9e-18	2.52e-17	ENSMUSG00000033880	19039	Lgals3bp
646.202	-1.4609	0.102663	-14.2301	5.96e-46	2.63e-44	ENSMUSG00000022887	17174	Masp1
1525.72	-1.46485	0.0950679	-15.4085	1.43e-53	7.83e-52	ENSMUSG00000061132	17060	Blnk
2896.87	-1.46659	0.0734001	-19.9808	8.1e-89	1.09e-86	ENSMUSG00000064080	14115	Fbln2
4051.29	-1.46912	0.0954654	-15.389	1.94e-53	1.05e-51	ENSMUSG00000026623	226856	Lpgat1
261.84	-1.47348	0.162473	-9.06907	1.2e-19	1.74e-18	ENSMUSG00000054150	212073	Syne3
138.882	-1.4799	0.196045	-7.54875	4.39e-14	4.32e-13	ENSMUSG00000058427	20310	Cxcl2
1394.81	-1.4799	0.0975732	-15.1671	5.84e-52	3.04e-50	ENSMUSG00000041075	14369	Fzd7
45.7042	-1.4867	0.443372	-3.35316	0.000798942	0.00244142	ENSMUSG00000037868	13654	Egr2
1458.37	-1.48804	0.118356	-12.5726	2.99e-36	9.52e-35	ENSMUSG00000022090	213019	Pdlim2
584.428	-1.49131	0.112357	-13.2729	3.32e-40	1.21e-38	ENSMUSG00000058420	110058	Syt17
30.1534	-1.4972	0.341428	-4.38511	1.16e-05	4.84e-05	ENSMUSG00000068227	16185	Il2rb
1228.2	-1.49788	0.0596926	-25.0932	5.9e-139	1.65e-136	ENSMUSG00000019916	18451	P4ha1
2419.83	-1.49841	0.0881386	-17.0006	8.13e-65	5.86e-63	ENSMUSG00000015094	18146	Npdc1
104.392	-1.4988	0.218427	-6.8618	6.8e-12	5.67e-11	ENSMUSG00000032238	19883	Rora
279.05	-1.49952	0.138952	-10.7916	3.77e-27	8.25e-26	ENSMUSG00000020656	195733	Grhl1
66.3427	-1.50486	0.271951	-5.53356	3.14e-08	1.81e-07	ENSMUSG00000018819	16985	Lsp1
1548.01	-1.50678	0.0696226	-21.6421	7.21e-104	1.35e-101	ENSMUSG00000024803	107765	Ankrd1
122.948	-1.50906	0.192383	-7.84403	4.36e-15	4.63e-14	ENSMUSG00000034308	74032	Sdr42e1
291.715	-1.50985	0.170512	-8.85482	8.38e-19	1.14e-17	ENSMUSG00000022436	20401	Sh3bp1
305.931	-1.51069	0.188798	-8.00165	1.23e-15	1.35e-14	ENSMUSG00000048895	12569	Cdk5r1
546.66	-1.51119	0.116094	-13.0169	9.81e-39	3.38e-37	ENSMUSG00000016942	71753	Tmprss6
1159.45	-1.51494	0.0839577	-18.0441	8.77e-73	7.53e-71	ENSMUSG00000061353	20315	Cxcl12
101.979	-1.51633	0.388677	-3.90128	9.57e-05	0.000346674	ENSMUSG00000042010	100705	Acacb
50.3954	-1.51694	0.362545	-4.18414	2.86e-05	0.000112868	ENSMUSG00000006958	12667	Chrd
122.067	-1.51704	0.306946	-4.94238	7.72e-07	3.73e-06	ENSMUSG00000042109	105859	Csdc2
409.126	-1.5175	0.164929	-9.20091	3.55e-20	5.29e-19	ENSMUSG00000038453	56013	Srcin1
204.246	-1.51814	0.205548	-7.38583	1.52e-13	1.43e-12	ENSMUSG00000009687	18301	Fxyd5
2335.92	-1.51852	0.0731916	-20.7472	1.3e-95	1.91e-93	ENSMUSG00000003541	15937	Ier3
464.925	-1.5243	0.145635	-10.4666	1.23e-25	2.49e-24	ENSMUSG00000039652	208922	Cpeb3
44.517	-1.52852	0.409739	-3.73047	0.000191121	0.00065441	ENSMUSG00000045667	276829	Smtnl2
36.1109	-1.52872	0.379301	-4.03035	5.57e-05	0.000210664	ENSMUSG00000030699	21389	Tbx6
49.5927	-1.52895	0.273871	-5.58275	2.37e-08	1.39e-07	ENSMUSG00000021260	214305	Hhipl1
36.9003	-1.53022	0.302326	-5.0615	4.16e-07	2.09e-06	ENSMUSG00000006218	277743	Fam131c
88.8292	-1.53056	0.289483	-5.28722	1.24e-07	6.7e-07	ENSMUSG00000073414	106722	Mpig6b
480.578	-1.53746	0.210802	-7.29336	3.02e-13	2.78e-12	ENSMUSG00000040543	327958	Pitpnm3
122.503	-1.54426	0.250812	-6.15703	7.41e-10	5.1e-09	ENSMUSG00000056054	20201	S100a8
1016.67	-1.5481	0.131608	-11.7629	6.06e-32	1.6e-30	ENSMUSG00000056758	15364	Hmga2
284.641	-1.54827	0.157539	-9.82781	8.55e-23	1.48e-21	ENSMUSG00000070313	235973	Pate14
206.791	-1.54833	0.241154	-6.42051	1.36e-10	9.96e-10	ENSMUSG00000028710	230649	Atpaf1
179.088	-1.55466	0.207006	-7.51022	5.9e-14	5.74e-13	ENSMUSG00000081058	97114	H3c15
1632.79	-1.56311	0.108861	-14.3589	9.37e-47	4.22e-45	ENSMUSG00000018102	68024	H2bc4
58.2008	-1.56499	0.330016	-4.74216	2.11e-06	9.75e-06	ENSMUSG00000048442	66528	Smim5
91.6779	-1.56885	0.209044	-7.50489	6.15e-14	5.96e-13	ENSMUSG00000021125	11847	Arg2
255.935	-1.56899	0.138611	-11.3194	1.05e-29	2.54e-28	ENSMUSG00000003271	54200	Sult2b1
170.835	-1.57072	0.246475	-6.37274	1.86e-10	1.35e-09	ENSMUSG00000023243	16529	Kcnk5
371.602	-1.57135	0.113798	-13.8082	2.28e-43	9.17e-42	ENSMUSG00000001995	244668	Sipa1l2
35.0159	-1.5766	0.402743	-3.91465	9.05e-05	0.000329911	ENSMUSG00000028845	24084	Tekt2
11972.4	-1.57697	0.0639849	-24.646	4.07e-134	1.01e-131	ENSMUSG00000037071	20249	Scd1
1046.95	-1.57932	0.118275	-13.353	1.14e-40	4.21e-39	ENSMUSG00000029718	18542	Pcolce
94.7781	-1.58131	0.215047	-7.3533	1.93e-13	1.81e-12	ENSMUSG00000018893	17189	Mb
142.244	-1.58258	0.16353	-9.67761	3.75e-22	6.29e-21	ENSMUSG00000038984	239364	Tspyl5
1461.68	-1.58356	0.112725	-14.048	7.92e-45	3.4e-43	ENSMUSG00000030123	67784	Plxnd1
83.8397	-1.58381	0.247016	-6.41175	1.44e-10	1.05e-09	ENSMUSG00000038560	83395	Sp6
34.0991	-1.58495	0.396013	-4.00228	6.27e-05	0.000235155	ENSMUSG00000027684	14013	Mecom
64.6984	-1.58569	0.319182	-4.96798	6.77e-07	3.3e-06	ENSMUSG00000048279	50720	Sacs
291.246	-1.59068	0.176574	-9.00855	2.09e-19	2.95e-18	ENSMUSG00000055373	14348	Fut9
873.485	-1.59175	0.13294	-11.9735	4.89e-33	1.35e-31	ENSMUSG00000036908	54445	Unc93b1
1110.35	-1.59954	0.111428	-14.3548	9.94e-47	4.46e-45	ENSMUSG00000078566	12176	Bnip3
3155.12	-1.60252	0.0754799	-21.2311	4.93e-100	8.43e-98	ENSMUSG00000034981	231440	Parm1
17.1827	-1.60587	0.423472	-3.79216	0.000149342	0.000521933	ENSMUSG00000028661	13842	Epha8
225.527	-1.60759	0.175916	-9.1384	6.34e-20	9.26e-19	ENSMUSG00000035385	20296	Ccl2
55.5401	-1.60866	0.304126	-5.28944	1.23e-07	6.62e-07	ENSMUSG00000034936	80981	Arl4d
22.475	-1.61037	0.326877	-4.92652	8.37e-07	4.03e-06	ENSMUSG00000025461	244233	Scart1
3866.64	-1.61194	0.0742462	-21.7107	1.63e-104	3.11e-102	ENSMUSG00000037613	79201	Tnfrsf23
20.1334	-1.61787	0.468637	-3.45229	0.000555855	0.00175279	ENSMUSG00000020798	77577	Spns3
1410.31	-1.62191	0.0980721	-16.538	1.96e-61	1.3e-59	ENSMUSG00000031438	66889	Rnf128
803.772	-1.62868	0.101266	-16.0832	3.35e-58	2.03e-56	ENSMUSG00000026576	11931	Atp1b1
185.274	-1.62913	0.16054	-10.1478	3.39e-24	6.32e-23	ENSMUSG00000043885	234967	Slc36a4
1483.7	-1.6308	0.146523	-11.13	8.96e-29	2.1e-27	ENSMUSG00000045868	74558	Gvin1
7771.85	-1.63238	0.0651637	-25.0505	1.73e-138	4.76e-136	ENSMUSG00000025950	15926	Idh1
9.53266	-1.64013	0.549242	-2.98617	0.00282492	0.00772905	ENSMUSG00000024905	17771	Tesmin
11603.7	-1.64566	0.15266	-10.7799	4.28e-27	9.31e-26	ENSMUSG00000040249	16971	Lrp1
33.5758	-1.64824	0.411854	-4.00201	6.28e-05	0.000235368	ENSMUSG00000019737	233066	Syne4
44863.6	-1.65037	0.196705	-8.39009	4.86e-17	5.82e-16	ENSMUSG00000069833	66395	Ahnak
66.2683	-1.65076	0.446928	-3.69356	0.000221135	0.000746765	ENSMUSG00000061603	238161	Akap6
83.6864	-1.65825	0.253103	-6.5517	5.69e-11	4.33e-10	ENSMUSG00000074604	211666	Mgst2
3030.69	-1.6597	0.0732141	-22.6691	9.05e-114	1.92e-111	ENSMUSG00000021950	11752	Anxa8
116.934	-1.66053	0.205105	-8.09603	5.68e-16	6.39e-15	ENSMUSG00000032122	56857	Slc37a2
5150.19	-1.66073	0.091501	-18.1499	1.29e-73	1.15e-71	ENSMUSG00000040093	171543	Bmf
35.727	-1.66364	0.397828	-4.18179	2.89e-05	0.000113783	ENSMUSG00000039377	15284	Hlx
344.004	-1.66422	0.371742	-4.47682	7.58e-06	3.24e-05	ENSMUSG00000065954	320165	Tacc1
885.46	-1.67012	0.102923	-16.2269	3.25e-59	2.04e-57	ENSMUSG00000018906	18452	P4ha2
1453.26	-1.67124	0.108719	-15.372	2.52e-53	1.36e-51	ENSMUSG00000037060	109042	Cavin3
352.506	-1.67867	0.141766	-11.8411	2.39e-32	6.37e-31	ENSMUSG00000027035	241447	Cers6
47.5907	-1.6809	0.250224	-6.71759	1.85e-11	1.48e-10	ENSMUSG00000020486	18952	Septin4
1261	-1.68272	0.112524	-14.9543	1.46e-50	7.28e-49	ENSMUSG00000032625	330267	Thsd7a
1537.59	-1.68292	0.0937539	-17.9504	4.76e-72	4e-70	ENSMUSG00000005124	22402	Ccn4
868.161	-1.68571	0.113398	-14.8654	5.53e-50	2.71e-48	ENSMUSG00000063558	11761	Aox1
131.89	-1.69525	0.161911	-10.4702	1.18e-25	2.4e-24	ENSMUSG00000059895	19245	Ptp4a3
19.6031	-1.69563	0.416134	-4.07472	4.61e-05	0.000176731	ENSMUSG00000060981	69386	H4c8
46.5416	-1.69753	0.257563	-6.59074	4.38e-11	3.37e-10	ENSMUSG00000022091	20410	Sorbs3
23.9766	-1.70412	0.564033	-3.02131	0.00251686	0.00696257	ENSMUSG00000002668	70785	Dennd1c
192.204	-1.70828	0.148871	-11.4749	1.76e-30	4.43e-29	ENSMUSG00000022415	20972	Syngr1
1578.92	-1.70967	0.0955497	-17.893	1.34e-71	1.12e-69	ENSMUSG00000036181	50708	H1f2
554.347	-1.70974	0.0909743	-18.7937	8.5e-79	8.85e-77	ENSMUSG00000023915	94185	Tnfrsf21
433.346	-1.71166	0.17651	-9.69726	3.1e-22	5.21e-21	ENSMUSG00000050808	269328	Muc15
2293.75	-1.71591	0.0482824	-35.5391	1.22e-276	1.48e-273	ENSMUSG00000029672	27999	Fam3c
78.0543	-1.72868	0.198715	-8.69929	3.34e-18	4.35e-17	ENSMUSG00000045733	212518	Sprn
468.844	-1.73599	0.118993	-14.589	3.3e-48	1.54e-46	ENSMUSG00000025105	12173	Bnc1
31.591	-1.73883	0.333672	-5.2112	1.88e-07	9.89e-07	ENSMUSG00000050762	213171	Prss27
1807.78	-1.74204	0.124939	-13.9431	3.46e-44	1.45e-42	ENSMUSG00000034320	13521	Slc26a2
124.506	-1.74358	0.200724	-8.68642	3.74e-18	4.86e-17	ENSMUSG00000050578	17386	Mmp13
111.53	-1.75065	0.375089	-4.66729	3.05e-06	1.37e-05	ENSMUSG00000022596	57277	Slurp1
28.7381	-1.75436	0.3811	-4.6034	4.16e-06	1.84e-05	ENSMUSG00000043073	625530	Usp17le
308.244	-1.75591	0.173073	-10.1455	3.47e-24	6.46e-23	ENSMUSG00000073910	214944	Mob3b
480.775	-1.75691	0.14318	-12.2707	1.3e-34	3.84e-33	ENSMUSG00000035305	26563	Ror1
572.419	-1.75754	0.126958	-13.8434	1.39e-43	5.69e-42	ENSMUSG00000026235	13838	Epha4
1942.66	-1.75848	0.103903	-16.9242	2.98e-64	2.13e-62	ENSMUSG00000022358	67731	Fbxo32
16.0246	-1.7587	0.492264	-3.57267	0.000353357	0.00115238	ENSMUSG00000099583	319149	H3c4
276.41	-1.75901	0.205922	-8.54215	1.32e-17	1.64e-16	ENSMUSG00000037306	230815	Man1c1
12.7457	-1.76142	0.544564	-3.23455	0.00121834	0.00359846	ENSMUSG00000000253	66355	Gmpr
19.5572	-1.76418	0.444641	-3.96765	7.26e-05	0.000268977	ENSMUSG00000056019	236193	Zfp709
85.0297	-1.76467	0.189876	-9.29381	1.49e-20	2.26e-19	ENSMUSG00000066800	24014	Rnasel
26.2831	-1.76618	0.487698	-3.62146	0.000292949	0.000969893	ENSMUSG00000016493	17221	Cd46
43.1097	-1.76637	0.354789	-4.97864	6.4e-07	3.13e-06	ENSMUSG00000052776	246730	Oas1a
18.4176	-1.76654	0.431039	-4.09834	4.16e-05	0.000160616	ENSMUSG00000025889	20617	Snca
60.3436	-1.76685	0.284255	-6.21574	5.11e-10	3.58e-09	ENSMUSG00000041351	110351	Rap1gap
48.2552	-1.76997	0.295949	-5.98065	2.22e-09	1.46e-08	ENSMUSG00000090236	80733	Car15
947.792	-1.77143	0.0984878	-17.9863	2.49e-72	2.13e-70	ENSMUSG00000032348	14860	Gsta4
48.3365	-1.77191	0.340019	-5.21123	1.88e-07	9.89e-07	ENSMUSG00000050914	654824	Ankrd37
15746.2	-1.77387	0.0658314	-26.9456	6.42e-160	2.52e-157	ENSMUSG00000018593	20692	Sparc
191.488	-1.77916	0.233324	-7.62528	2.43e-14	2.45e-13	ENSMUSG00000041096	52808	Tspyl2
112.59	-1.78046	0.37416	-4.75855	1.95e-06	9.04e-06	ENSMUSG00000020865	76408	Abcc3
541.209	-1.78186	0.119578	-14.9013	3.23e-50	1.6e-48	ENSMUSG00000072941	20657	Sod3
481.755	-1.78645	0.0987896	-18.0834	4.31e-73	3.74e-71	ENSMUSG00000103088	93703	Pcdhgb6
2845.32	-1.78938	0.0897467	-19.9381	1.9e-88	2.51e-86	ENSMUSG00000030562	50490	Nox4
120.858	-1.78947	0.258414	-6.92481	4.37e-12	3.68e-11	ENSMUSG00000046329	66972	Slc25a23
1371.47	-1.79398	0.0838829	-21.3867	1.78e-101	3.21e-99	ENSMUSG00000063531	20349	Sema3e
18.0076	-1.79788	0.472994	-3.80106	0.000144078	0.000505333	ENSMUSG00000043639	73713	Rbm20
138.643	-1.79836	0.172028	-10.4539	1.41e-25	2.82e-24	ENSMUSG00000034226	228543	Rhov
11.9015	-1.80132	0.560888	-3.21155	0.00132023	0.00386523	ENSMUSG00000045062	93878	Pcdhb7
91.2168	-1.80389	0.261611	-6.89534	5.37e-12	4.51e-11	ENSMUSG00000017713	71776	Tha1
51.9384	-1.8045	0.232982	-7.74525	9.54e-15	9.84e-14	ENSMUSG00000063765	214685	Chadl
28.6755	-1.81426	0.471672	-3.84644	0.000119848	0.000426673	ENSMUSG00000020566	68775	Atp6v1c2
2512.99	-1.81465	0.403451	-4.49782	6.87e-06	2.95e-05	ENSMUSG00000019726	17101	Lyst
11.7932	-1.8165	0.610289	-2.97647	0.00291592	0.00795863	ENSMUSG00000034706	432611	Dnai2
23.8755	-1.82637	0.490721	-3.72182	0.000197793	0.000674609	ENSMUSG00000023046	16012	Igfbp6
163.934	-1.83258	0.212568	-8.62114	6.63e-18	8.46e-17	ENSMUSG00000116165	57028	Pdxp
1505.74	-1.83325	0.0743089	-24.6706	2.21e-134	5.61e-132	ENSMUSG00000025083	226250	Afap1l2
6971.11	-1.83409	0.101217	-18.1204	2.2e-73	1.94e-71	ENSMUSG00000030717	56312	Nupr1
331.693	-1.83494	0.138338	-13.2642	3.73e-40	1.36e-38	ENSMUSG00000037035	16324	Inhbb
401.523	-1.83537	0.111271	-16.4946	4.02e-61	2.64e-59	ENSMUSG00000028497	66775	Hacd4
192.722	-1.83572	0.183472	-10.0055	1.44e-23	2.62e-22	ENSMUSG00000093769	15077	H3c14
13.1669	-1.83897	0.511865	-3.59269	0.000327282	0.00107204	ENSMUSG00000003411	69908	Rab3b
18.581	-1.83922	0.482045	-3.81545	0.000135935	0.000479449	ENSMUSG00000044083	100504221	Efcab8
23.3528	-1.84035	0.431768	-4.26235	2.02e-05	8.13e-05	ENSMUSG00000031825	78892	Crispld2
192.371	-1.845	0.193328	-9.54335	1.38e-21	2.24e-20	ENSMUSG00000002032	71687	Tmem25
19.3983	-1.85383	0.472223	-3.92575	8.65e-05	0.000316315	ENSMUSG00000055633	68992	Zfp580
457.364	-1.85907	0.131304	-14.1585	1.66e-45	7.23e-44	ENSMUSG00000022340	319613	Sybu
105.221	-1.86809	0.276143	-6.76493	1.33e-11	1.08e-10	ENSMUSG00000042751	226518	Nmnat2
775.752	-1.87437	0.155801	-12.0306	2.45e-33	6.89e-32	ENSMUSG00000074794	105171	Arrdc3
27.7815	-1.87527	0.426325	-4.39868	1.09e-05	4.57e-05	ENSMUSG00000071658	14704	Gng3
1518.32	-1.87931	0.106706	-17.612	1.99e-69	1.6e-67	ENSMUSG00000034640	99929	Tiparp
93.4002	-1.87934	0.205302	-9.15403	5.49e-20	8.06e-19	ENSMUSG00000029372	57349	Ppbp
60.5636	-1.8918	0.524031	-3.61009	0.000306093	0.00100894	ENSMUSG00000021614	13003	Vcan
21.3249	-1.89289	0.426814	-4.43494	9.21e-06	3.9e-05	ENSMUSG00000038009	72778	Dnajc22
234.344	-1.9064	0.287603	-6.62859	3.39e-11	2.64e-10	ENSMUSG00000079092	18811	Prl2c2
13.5525	-1.90998	0.5529	-3.45447	0.000551373	0.00173936	ENSMUSG00000035638	224116	Muc20
760.308	-1.91139	0.0947902	-20.1645	2.01e-90	2.79e-88	ENSMUSG00000020889	217166	Nr1d1
26.7754	-1.91256	0.417423	-4.58183	4.61e-06	2.03e-05	ENSMUSG00000054568	13531	Usp17la
37.9381	-1.91454	0.390089	-4.90794	9.2e-07	4.4e-06	ENSMUSG00000056413	231821	Adap1
71.8098	-1.9166	0.322771	-5.93796	2.89e-09	1.87e-08	ENSMUSG00000029163	100952	Emilin1
56.6294	-1.92761	0.282108	-6.83288	8.32e-12	6.85e-11	ENSMUSG00000025348	16404	Itga7
390.005	-1.93134	0.155597	-12.4124	2.24e-35	6.84e-34	ENSMUSG00000020334	30805	Slc22a4
602.809	-1.94221	0.0989776	-19.6227	9.89e-86	1.24e-83	ENSMUSG00000023067	12575	Cdkn1a
1421.05	-1.94415	0.134482	-14.4565	2.28e-47	1.04e-45	ENSMUSG00000019966	17311	Kitl
199.928	-1.95026	0.135338	-14.4103	4.46e-47	2.02e-45	ENSMUSG00000067928	240034	Zfp760
589.467	-1.95546	0.164962	-11.854	2.05e-32	5.48e-31	ENSMUSG00000022425	18606	Enpp2
38.1287	-1.95889	0.314109	-6.23632	4.48e-10	3.16e-09	ENSMUSG00000022099	13829	Dmtn
127.306	-1.96282	0.207975	-9.43775	3.81e-21	6.02e-20	ENSMUSG00000033066	14457	Gas7
30.398	-1.96555	0.437854	-4.48907	7.15e-06	3.07e-05	ENSMUSG00000022584	100041546	Ly6c2
255.251	-1.96653	0.142287	-13.8209	1.91e-43	7.72e-42	ENSMUSG00000002847	85031	Pla1a
628.874	-1.96901	0.113451	-17.3557	1.79e-67	1.37e-65	ENSMUSG00000002603	21803	Tgfb1
3871.53	-1.97156	0.0698396	-28.2299	2.51e-175	1.16e-172	ENSMUSG00000021215	56349	Net1
9.33116	-1.97416	0.619888	-3.1847	0.00144906	0.00421024	ENSMUSG00000029771	27056	Irf5
24.1739	-1.97984	0.393403	-5.0326	4.84e-07	2.41e-06	ENSMUSG00000030134	70727	Rasgef1a
6.02978	-1.98093	0.682219	-2.90366	0.00368827	0.00986952	ENSMUSG00000029322	231507	Plac8
33.1029	-1.9817	0.336788	-5.88411	4e-09	2.56e-08	ENSMUSG00000020042	74007	Btbd11
12.0849	-1.99514	0.546109	-3.65337	0.000258822	0.000864373	ENSMUSG00000029189	231238	Sel1l3
56.4146	-1.99553	0.293644	-6.79574	1.08e-11	8.78e-11	ENSMUSG00000021250	14281	Fos
19.297	-2.00152	0.517152	-3.87027	0.000108716	0.000389924	ENSMUSG00000029864	76263	Gstk1
19.5025	-2.00502	0.613362	-3.26889	0.00107968	0.00322352	ENSMUSG00000095936	665848	Zscan4e
9.26174	-2.0114	0.686372	-2.93049	0.0033843	0.00912145	ENSMUSG00000038147	12523	Cd84
62.2225	-2.01621	0.573386	-3.51633	0.000437564	0.00140573	ENSMUSG00000035112	69847	Wnk4
22.426	-2.0266	0.463255	-4.3747	1.22e-05	5.07e-05	ENSMUSG00000068231	113847	Vmn1r43
105.285	-2.03724	0.231811	-8.78837	1.52e-18	2.02e-17	ENSMUSG00000038576	96935	Susd4
144.471	-2.03783	0.202668	-10.055	8.73e-24	1.6e-22	ENSMUSG00000007030	27762	Vwa7
1337.8	-2.04226	0.112467	-18.1587	1.09e-73	9.83e-72	ENSMUSG00000000385	50528	Tmprss2
18.3574	-2.04974	0.698073	-2.93629	0.00332167	0.0089645	ENSMUSG00000042284	109700	Itga1
132.388	-2.05338	0.193031	-10.6376	1.99e-26	4.18e-25	ENSMUSG00000054146	16665	Krt15
28.5118	-2.05736	0.37944	-5.42209	5.89e-08	3.31e-07	ENSMUSG00000027896	229699	Slc16a4
72.8661	-2.05738	0.256325	-8.02644	1e-15	1.11e-14	ENSMUSG00000043487	217700	Acot6
25.72	-2.06166	0.367148	-5.61533	1.96e-08	1.16e-07	ENSMUSG00000034758	114606	Tle6
16.0789	-2.06525	0.44897	-4.59997	4.23e-06	1.87e-05	ENSMUSG00000028927	18600	Padi2
11.4379	-2.06925	0.656302	-3.1529	0.00161656	0.00465215	ENSMUSG00000022199	59049	Slc22a17
42.4249	-2.07525	0.335504	-6.18546	6.19e-10	4.3e-09	ENSMUSG00000032334	16949	Loxl1
11.1034	-2.07616	0.670498	-3.09644	0.00195857	0.00554505	ENSMUSG00000020062	216225	Slc5a8
182.879	-2.07655	0.171453	-12.1115	9.18e-34	2.61e-32	ENSMUSG00000027562	12349	Car2
148.64	-2.08388	0.215287	-9.67955	3.68e-22	6.18e-21	ENSMUSG00000045672	373864	Col27a1
63.4832	-2.08484	0.363395	-5.73712	9.63e-09	5.93e-08	ENSMUSG00000020774	11484	Aspa
1102.28	-2.08746	0.134157	-15.5598	1.36e-54	7.69e-53	ENSMUSG00000063954	319192	H2ac19
280.43	-2.09104	0.203237	-10.2887	7.93e-25	1.53e-23	ENSMUSG00000022836	107589	Mylk
1598.46	-2.09498	0.0712981	-29.3834	8.96e-190	4.85e-187	ENSMUSG00000003948	67468	Mmd
509.519	-2.09787	0.136528	-15.3659	2.77e-53	1.49e-51	ENSMUSG00000040713	433375	Creg1
39.5272	-2.10063	0.350047	-6.00101	1.96e-09	1.29e-08	ENSMUSG00000029861	76156	Fam131b
27.2475	-2.10092	0.371136	-5.66078	1.51e-08	9.02e-08	ENSMUSG00000070803	56222	Cited4
72.0982	-2.1034	0.349782	-6.01347	1.82e-09	1.2e-08	ENSMUSG00000046841	216197	Ckap4
20.7641	-2.1047	0.407035	-5.1708	2.33e-07	1.21e-06	ENSMUSG00000037405	15894	Icam1
1019.76	-2.10759	0.113939	-18.4976	2.16e-76	2.08e-74	ENSMUSG00000007682	13371	Dio2
9.26334	-2.11319	0.57242	-3.69167	0.000222782	0.000751842	ENSMUSG00000022676	20583	Snai2
438.534	-2.11851	0.154353	-13.7251	7.18e-43	2.84e-41	ENSMUSG00000028364	21923	Tnc
39.3374	-2.11928	0.519878	-4.0765	4.57e-05	0.000175426	ENSMUSG00000002108	22259	Nr1h3
175.939	-2.12514	0.235223	-9.03456	1.65e-19	2.35e-18	ENSMUSG00000009739	19009	Pou6f1
35.3085	-2.13038	0.451786	-4.71545	2.41e-06	1.1e-05	ENSMUSG00000058624	14544	Gda
21.7537	-2.13055	0.353066	-6.03441	1.6e-09	1.06e-08	ENSMUSG00000041477	319618	Dcp1b
14.3508	-2.14827	0.509605	-4.21555	2.49e-05	9.89e-05	ENSMUSG00000022758	18440	P2rx6
71.227	-2.1486	0.26252	-8.18451	2.73e-16	3.15e-15	ENSMUSG00000014361	17289	Mertk
752.119	-2.15316	0.116319	-18.5109	1.69e-76	1.64e-74	ENSMUSG00000031530	319520	Dusp4
32.4192	-2.15335	0.418907	-5.14039	2.74e-07	1.41e-06	ENSMUSG00000058385	319181	H2bc8
3383.93	-2.1541	0.0868576	-24.8003	8.89e-136	2.37e-133	ENSMUSG00000029108	54216	Pcdh7
15.6218	-2.15466	0.475598	-4.53043	5.89e-06	2.56e-05	ENSMUSG00000028217	12557	Cdh17
18.5323	-2.15483	0.564707	-3.81583	0.000135724	0.000478812	ENSMUSG00000031258	331524	Xkrx
72.5203	-2.16111	0.199282	-10.8445	2.12e-27	4.68e-26	ENSMUSG00000030255	16651	Sspn
7323.64	-2.16956	0.12679	-17.1115	1.22e-65	9.03e-64	ENSMUSG00000031565	14182	Fgfr1
151.323	-2.18685	0.178488	-12.2521	1.64e-34	4.78e-33	ENSMUSG00000027386	70370	Fbln7
21.6828	-2.18714	0.518138	-4.22116	2.43e-05	9.66e-05	ENSMUSG00000079434	23956	Neu2
11.6069	-2.19198	0.580504	-3.77599	0.000159373	0.000553788	ENSMUSG00000013091	78052	Tmem190
31.188	-2.20107	0.363393	-6.05699	1.39e-09	9.3e-09	ENSMUSG00000051627	50709	H1f4
1624.51	-2.2049	0.121049	-18.2149	3.93e-74	3.55e-72	ENSMUSG00000049313	20660	Sorl1
1115.42	-2.21613	0.154033	-14.3873	6.22e-47	2.81e-45	ENSMUSG00000042988	77583	Notum
685.509	-2.22299	0.126795	-17.5321	8.14e-69	6.4e-67	ENSMUSG00000026068	16174	Il18rap
13.4577	-2.2275	0.457346	-4.8705	1.11e-06	5.27e-06	ENSMUSG00000070031	434484	Sp140
33.9458	-2.23117	0.618399	-3.60798	0.000308589	0.00101611	ENSMUSG00000028339	12819	Col15a1
63.7477	-2.23256	0.231298	-9.65232	4.81e-22	8e-21	ENSMUSG00000027217	241556	Tspan18
42.5981	-2.23278	0.296641	-7.52689	5.2e-14	5.07e-13	ENSMUSG00000069270	319164	H2ac6
967.57	-2.23597	0.115872	-19.2968	5.71e-83	6.6e-81	ENSMUSG00000046807	192734	Lrrc75b
13322.8	-2.24663	0.0878263	-25.5804	2.52e-144	7.77e-142	ENSMUSG00000029304	20750	Spp1
952.795	-2.24765	0.084012	-26.7539	1.11e-157	4.16e-155	ENSMUSG00000032068	76509	Plet1
97.1163	-2.24966	0.225805	-9.96286	2.22e-23	3.97e-22	ENSMUSG00000038037	12703	Socs1
34.4004	-2.2516	0.344565	-6.53462	6.38e-11	4.83e-10	ENSMUSG00000046387	93888	Pcdhb17
543.065	-2.25719	0.147667	-15.2857	9.53e-53	5.06e-51	ENSMUSG00000022094	213053	Slc39a14
14.3786	-2.25776	0.482034	-4.68382	2.82e-06	1.28e-05	ENSMUSG00000008193	272382	Spib
11.0688	-2.26201	0.552692	-4.09272	4.26e-05	0.000164154	ENSMUSG00000075012	14221	Fjx1
278.327	-2.26699	0.163874	-13.8337	1.6e-43	6.48e-42	ENSMUSG00000092586	68468	Ly6g6c
130.801	-2.26876	0.228731	-9.91894	3.44e-23	6.07e-22	ENSMUSG00000010601	75761	Apol7a
7.7175	-2.27537	0.648899	-3.50651	0.000454023	0.00145474	ENSMUSG00000040364	56546	Sec1
107.802	-2.27592	0.237336	-9.58945	8.86e-22	1.45e-20	ENSMUSG00000041132	100637	N4bp2l1
39.5689	-2.29435	0.311798	-7.35845	1.86e-13	1.74e-12	ENSMUSG00000022357	268807	Klhl38
7927.09	-2.29699	0.0861002	-26.6781	8.46e-157	3.09e-154	ENSMUSG00000040998	114249	Npnt
616.912	-2.29973	0.130673	-17.5992	2.5e-69	1.98e-67	ENSMUSG00000018334	16706	Ksr1
41.6825	-2.3101	0.351432	-6.57339	4.92e-11	3.77e-10	ENSMUSG00000026109	56363	Tmeff2
22.4757	-2.31192	0.446497	-5.1779	2.24e-07	1.17e-06	ENSMUSG00000002771	14814	Grin2d
21.1846	-2.33737	0.459038	-5.09189	3.55e-07	1.8e-06	ENSMUSG00000032186	50876	Tmod2
1604.43	-2.33816	0.166791	-14.0185	1.2e-44	5.12e-43	ENSMUSG00000044217	11830	Aqp5
207.456	-2.34297	0.23584	-9.93457	2.94e-23	5.22e-22	ENSMUSG00000048148	319555	Nwd1
15.9024	-2.34799	0.526384	-4.46061	8.17e-06	3.48e-05	ENSMUSG00000055523	73707	Gucy2g
111.583	-2.34808	0.206039	-11.3963	4.36e-30	1.07e-28	ENSMUSG00000057596	209387	Trim30d
41.2282	-2.37183	0.512622	-4.62687	3.71e-06	1.66e-05	ENSMUSG00000009487	18419	Otog
36.5466	-2.37265	0.478961	-4.95376	7.28e-07	3.52e-06	ENSMUSG00000071019	242286	Sdr16c6
73.4171	-2.3855	0.407479	-5.8543	4.79e-09	3.04e-08	ENSMUSG00000041731	226041	Pgm5
112.711	-2.40267	0.239	-10.053	8.91e-24	1.63e-22	ENSMUSG00000044006	68709	Cilp2
169.385	-2.40803	0.214273	-11.2381	2.65e-29	6.31e-28	ENSMUSG00000006800	72043	Sulf2
7.41875	-2.41637	0.694307	-3.48026	0.000500926	0.00159269	ENSMUSG00000023992	83433	Trem2
27.9156	-2.4251	0.47376	-5.11883	3.07e-07	1.57e-06	ENSMUSG00000079560	15400	Hoxa3
327.702	-2.43255	0.135965	-17.891	1.39e-71	1.15e-69	ENSMUSG00000040852	213556	Plekhh2
5.69437	-2.46269	0.7856	-3.13478	0.00171981	0.0049223	ENSMUSG00000023906	54419	Cldn6
66.0107	-2.46356	0.292288	-8.42853	3.5e-17	4.25e-16	ENSMUSG00000061371	408062	Zfp873
22.8912	-2.46373	0.796585	-3.09286	0.00198236	0.00560736	ENSMUSG00000061928	225256	Dsg1b
24.1271	-2.4687	0.423136	-5.8343	5.4e-09	3.4e-08	ENSMUSG00000034957	12606	Cebpa
32.6517	-2.47025	0.31864	-7.75249	9.01e-15	9.3e-14	ENSMUSG00000036381	140795	P2ry14
42.4541	-2.47154	0.602884	-4.09953	4.14e-05	0.00015987	ENSMUSG00000048572	226040	Tmem252
71.8424	-2.47473	0.270342	-9.15406	5.48e-20	8.06e-19	ENSMUSG00000039239	21808	Tgfb2
192.836	-2.47514	0.186241	-13.29	2.65e-40	9.71e-39	ENSMUSG00000026259	53972	Ngef
282.539	-2.47847	0.140819	-17.6005	2.44e-69	1.95e-67	ENSMUSG00000048218	105827	Amigo2
15.5099	-2.48259	0.731547	-3.39361	0.000689774	0.00213355	ENSMUSG00000044041	16663	Krt13
16.8438	-2.49068	0.598922	-4.1586	3.2e-05	0.000125471	ENSMUSG00000041930	433940	Fam222a
52.4627	-2.49441	0.296641	-8.40886	4.14e-17	5e-16	ENSMUSG00000013089	104156	Etv5
5.9837	-2.49491	0.811979	-3.07263	0.0021218	0.00596101	ENSMUSG00000039774	230145	Galnt12
12.4037	-2.49839	0.782146	-3.19428	0.0014018	0.00408504	ENSMUSG00000020331	15166	Hcn2
175.732	-2.50433	0.193733	-12.9267	3.18e-38	1.08e-36	ENSMUSG00000055415	319767	Atp10b
92.8009	-2.5058	0.201427	-12.4403	1.58e-35	4.91e-34	ENSMUSG00000021070	12062	Bdkrb2
159.292	-2.50748	0.207106	-12.1073	9.67e-34	2.75e-32	ENSMUSG00000076434	71856	Wfdc3
15.8287	-2.5094	0.5059	-4.96027	7.04e-07	3.42e-06	ENSMUSG00000028635	13615	Edn2
2151.54	-2.51398	0.110039	-22.8464	1.59e-115	3.47e-113	ENSMUSG00000001020	20198	S100a4
1792.87	-2.52009	0.10859	-23.2075	3.83e-119	8.72e-117	ENSMUSG00000022421	73340	Nptxr
30.111	-2.52818	0.455944	-5.54494	2.94e-08	1.7e-07	ENSMUSG00000015085	12496	Entpd2
42.6183	-2.52915	0.38953	-6.49283	8.42e-11	6.3e-10	ENSMUSG00000042485	66175	Mustn1
12.151	-2.52956	0.58124	-4.35201	1.35e-05	5.57e-05	ENSMUSG00000024210	271424	Ip6k3
87.9189	-2.53155	0.2879	-8.79317	1.45e-18	1.94e-17	ENSMUSG00000023868	23984	Pde10a
72.4283	-2.53359	0.338702	-7.4803	7.42e-14	7.14e-13	ENSMUSG00000046668	67393	Cxxc5
70.4037	-2.53394	0.40879	-6.19862	5.7e-10	3.96e-09	ENSMUSG00000037188	230824	Grhl3
8.25957	-2.5361	0.738545	-3.43391	0.000594937	0.00186323	ENSMUSG00000023393	228993	Slc17a9
7.78934	-2.54262	0.835915	-3.04172	0.00235233	0.00655474	ENSMUSG00000061702	320208	Tmem91
149.998	-2.54684	0.170264	-14.9582	1.38e-50	6.89e-49	ENSMUSG00000044365	319478	Cxxc4
66.5239	-2.55208	0.273442	-9.33318	1.03e-20	1.57e-19	ENSMUSG00000041120	17965	Nbl1
27.172	-2.56305	0.399939	-6.4086	1.47e-10	1.07e-09	ENSMUSG00000066861	23960	Oas1g
6.22997	-2.56457	0.730094	-3.51265	0.000443658	0.00142356	ENSMUSG00000020712	75870	Tcam1
123.258	-2.56556	0.293374	-8.74502	2.23e-18	2.94e-17	ENSMUSG00000075296	621603	Aldh3b2
41.6026	-2.56582	0.407565	-6.29548	3.06e-10	2.19e-09	ENSMUSG00000039620	319582	Trmt9b
441.608	-2.56623	0.104559	-24.5433	5.09e-133	1.25e-130	ENSMUSG00000071656	68852	Lrrn4cl
6.23072	-2.56834	0.798905	-3.21483	0.00130522	0.00382558	ENSMUSG00000005360	20512	Slc1a3
1544.86	-2.57514	0.0953022	-27.0208	8.42e-161	3.39e-158	ENSMUSG00000049580	244152	Tsku
301.15	-2.57925	0.217561	-11.8553	2.02e-32	5.41e-31	ENSMUSG00000031790	17388	Mmp15
74.2883	-2.58412	0.268516	-9.6237	6.35e-22	1.05e-20	ENSMUSG00000038067	12985	Csf3
147.831	-2.58996	0.168418	-15.3781	2.29e-53	1.24e-51	ENSMUSG00000040289	15213	Hey1
209.014	-2.59314	0.165669	-15.6526	3.19e-55	1.83e-53	ENSMUSG00000027068	241452	Dhrs9
13.1405	-2.60517	0.47974	-5.43038	5.62e-08	3.16e-07	ENSMUSG00000070691	12399	Runx3
113.871	-2.61084	0.214603	-12.1659	4.72e-34	1.36e-32	ENSMUSG00000033377	114301	Palmd
555.217	-2.61259	0.165034	-15.8306	1.91e-56	1.12e-54	ENSMUSG00000028544	230612	Slc5a9
8.39872	-2.61964	0.700643	-3.7389	0.000184824	0.000634091	ENSMUSG00000049511	15551	Htr1b
14.4028	-2.62588	0.513101	-5.11766	3.09e-07	1.58e-06	ENSMUSG00000050587	241568	Lrrc4c
119.251	-2.6271	0.205386	-12.791	1.84e-37	6.15e-36	ENSMUSG00000029659	70717	Medag
43.572	-2.6331	0.384187	-6.85368	7.2e-12	5.97e-11	ENSMUSG00000086784	664994	Isoc2a
47.908	-2.63824	0.343087	-7.68971	1.47e-14	1.5e-13	ENSMUSG00000024379	53603	Tslp
33.7088	-2.63856	0.460826	-5.72573	1.03e-08	6.32e-08	ENSMUSG00000054293	213438	P2ry10b
12.9285	-2.64215	0.631237	-4.18567	2.84e-05	0.000112165	ENSMUSG00000043953	54199	Ccrl2
487.548	-2.66034	0.128098	-20.7679	8.44e-96	1.26e-93	ENSMUSG00000036067	227659	Slc2a6
562.115	-2.66493	0.101439	-26.2712	4.09e-152	1.43e-149	ENSMUSG00000034353	51801	Ramp1
702.069	-2.66592	0.142231	-18.7436	2.18e-78	2.26e-76	ENSMUSG00000055805	57778	Fmnl1
18.0285	-2.68616	0.50484	-5.32082	1.03e-07	5.65e-07	ENSMUSG00000035878	235386	Hykk
139.678	-2.68879	0.195189	-13.7753	3.59e-43	1.44e-41	ENSMUSG00000034612	58250	Chst11
43.6602	-2.69175	0.359208	-7.49357	6.7e-14	6.48e-13	ENSMUSG00000007594	330790	Hapln4
1117.71	-2.70489	0.106667	-25.3584	7.27e-142	2.11e-139	ENSMUSG00000026961	227618	Lrrc26
7.51881	-2.70896	0.892798	-3.03424	0.00241144	0.006704	ENSMUSG00000059108	213002	Ifitm6
44.4995	-2.70942	0.529814	-5.11392	3.16e-07	1.61e-06	ENSMUSG00000033685	22228	Ucp2
264.181	-2.71475	0.225838	-12.0208	2.76e-33	7.74e-32	ENSMUSG00000021214	105349	Akr1c18
12.5317	-2.71496	0.74637	-3.63755	0.000275241	0.000916477	ENSMUSG00000030994	71007	D7Ertd443e
1593.67	-2.71655	0.28186	-9.63794	5.53e-22	9.14e-21	ENSMUSG00000047793	208777	Sned1
49.319	-2.72898	0.309407	-8.82003	1.14e-18	1.54e-17	ENSMUSG00000022022	211253	Mtrf1
253.897	-2.73074	0.162147	-16.8411	1.22e-63	8.67e-62	ENSMUSG00000032860	18442	P2ry2
24.5599	-2.73162	0.415776	-6.56995	5.03e-11	3.86e-10	ENSMUSG00000018986	20557	Slfn3
11.3375	-2.74917	0.850545	-3.23225	0.00122821	0.00362592	ENSMUSG00000073988	50500	Ttpa
164.755	-2.75078	0.185908	-14.7964	1.54e-49	7.42e-48	ENSMUSG00000040562	14863	Gstm2
11.4202	-2.75311	0.70283	-3.91718	8.96e-05	0.00032685	ENSMUSG00000030074	232313	Gxylt2
24.0086	-2.75566	0.424206	-6.49603	8.25e-11	6.18e-10	ENSMUSG00000004044	19285	Cavin1
4.60384	-2.76029	0.924066	-2.98711	0.00281627	0.00771211	ENSMUSG00000053965	242202	Pde5a
33.158	-2.76334	0.484358	-5.70515	1.16e-08	7.1e-08	ENSMUSG00000074577	69553	Ripor3
15.2236	-2.76709	0.572685	-4.83179	1.35e-06	6.36e-06	ENSMUSG00000070695	636808	Cntnap5a
59.8649	-2.77348	0.27816	-9.9708	2.05e-23	3.69e-22	ENSMUSG00000067370	54218	B3galt4
26.8143	-2.77351	0.437623	-6.33767	2.33e-10	1.68e-09	ENSMUSG00000038188	380713	Scarf1
8.86452	-2.77563	0.945212	-2.93651	0.00331924	0.00895983	ENSMUSG00000056071	20202	S100a9
26.5284	-2.78417	0.489366	-5.68934	1.28e-08	7.73e-08	ENSMUSG00000040035	214240	Disp2
6.8592	-2.79006	0.761909	-3.66194	0.000250317	0.000838999	ENSMUSG00000026630	381319	Batf3
108.252	-2.79538	0.262389	-10.6536	1.68e-26	3.56e-25	ENSMUSG00000024238	21417	Zeb1
86.6427	-2.79554	0.31083	-8.9938	2.39e-19	3.35e-18	ENSMUSG00000051379	71436	Flrt3
1541.84	-2.79554	0.0823957	-33.9283	2.55e-252	2.86e-249	ENSMUSG00000031523	50768	Dlc1
17.6011	-2.80123	0.513778	-5.45222	4.97e-08	2.82e-07	ENSMUSG00000039891	378431	Txlnb
8.2704	-2.80986	0.953991	-2.94537	0.00322566	0.00872823	ENSMUSG00000047161	71367	Chst9
774.703	-2.81202	0.110619	-25.4207	1.49e-142	4.41e-140	ENSMUSG00000031659	11513	Adcy7
225.893	-2.82426	0.244655	-11.5439	7.93e-31	2.01e-29	ENSMUSG00000036330	110877	Slc18a1
3.87074	-2.8408	0.936766	-3.03256	0.0024249	0.00673782	ENSMUSG00000028909	19273	Ptpru
5.585	-2.87271	0.970686	-2.95946	0.00308179	0.00836629	ENSMUSG00000074448	434396	Pate9
84.0203	-2.87288	0.220345	-13.0381	7.43e-39	2.58e-37	ENSMUSG00000054545	94284	Ugt1a6a
1068.11	-2.89178	0.151635	-19.0707	4.42e-81	4.96e-79	ENSMUSG00000043903	195209	Zfp469
1002.69	-2.89273	0.110757	-26.1179	2.28e-150	7.33e-148	ENSMUSG00000042306	66166	S100a14
78.4338	-2.89438	0.267391	-10.8245	2.63e-27	5.8e-26	ENSMUSG00000040212	13732	Emp3
10.6854	-2.90048	0.674103	-4.30272	1.69e-05	6.88e-05	ENSMUSG00000027861	12373	Casq2
196.728	-2.90862	0.207744	-14.001	1.54e-44	6.49e-43	ENSMUSG00000032091	214523	Tmprss4
615.274	-2.91147	0.126126	-23.0838	6.73e-118	1.49e-115	ENSMUSG00000079018	17067	Ly6c1
649.272	-2.93041	0.159324	-18.3928	1.5e-75	1.42e-73	ENSMUSG00000039438	192653	Ttc36
11.6506	-2.93456	0.572721	-5.12389	2.99e-07	1.53e-06	ENSMUSG00000058297	94214	Spock2
1249.93	-2.9356	0.132865	-22.0946	3.56e-108	6.99e-106	ENSMUSG00000038146	18131	Notch3
28.1884	-2.93781	0.384129	-7.64797	2.04e-14	2.06e-13	ENSMUSG00000031972	11459	Acta1
479.633	-2.94518	0.244304	-12.0554	1.82e-33	5.12e-32	ENSMUSG00000026463	381290	Atp2b4
9.37616	-2.95329	0.915783	-3.22488	0.00126025	0.0037083	ENSMUSG00000009378	240638	Slc16a12
92.1084	-2.95859	0.287671	-10.2846	8.27e-25	1.6e-23	ENSMUSG00000033576	71939	Apol6
1014.06	-2.9673	0.131797	-22.5142	3.02e-112	6.23e-110	ENSMUSG00000078234	242721	Klhdc7a
24.4136	-2.9743	0.79911	-3.72202	0.000197638	0.000674227	ENSMUSG00000031465	11601	Angpt2
12.8621	-2.98162	0.737862	-4.04089	5.32e-05	0.000202005	ENSMUSG00000050100	15372	Hmx2
12.6335	-2.98282	0.795132	-3.75136	0.000175879	0.00060552	ENSMUSG00000000791	16161	Il12rb1
307.164	-2.98537	0.154525	-19.3196	3.67e-83	4.27e-81	ENSMUSG00000022598	72373	Psca
22.7986	-2.99341	0.547526	-5.46716	4.57e-08	2.6e-07	ENSMUSG00000031958	52815	Ldhd
17.6238	-2.99372	0.488873	-6.12372	9.14e-10	6.23e-09	ENSMUSG00000027335	11550	Adra1d
4.44516	-3.00232	0.927096	-3.23842	0.00120194	0.00355268	ENSMUSG00000000093	21385	Tbx2
17.9354	-3.00611	0.5642	-5.32809	9.92e-08	5.43e-07	ENSMUSG00000051727	233529	Kctd14
10.758	-3.01529	0.835289	-3.60987	0.000306349	0.00100936	ENSMUSG00000028558	108802	Calr4
19.5114	-3.01808	0.533379	-5.65842	1.53e-08	9.14e-08	ENSMUSG00000031147	54634	Magix
109.834	-3.01956	0.351919	-8.58028	9.46e-18	1.19e-16	ENSMUSG00000021779	21834	Thrb
5.67984	-3.03831	0.822871	-3.69232	0.000222214	0.000750086	ENSMUSG00000038756	237930	Ttll6
31.2138	-3.03976	0.478779	-6.34899	2.17e-10	1.56e-09	ENSMUSG00000042793	329252	Lgr6
5.00486	-3.05239	0.957962	-3.18634	0.00144086	0.00418877	ENSMUSG00000022780	30060	Meltf
3.8636	-3.07116	0.998199	-3.0767	0.00209305	0.00588758	ENSMUSG00000011305	66968	Plin5
180.505	-3.08282	0.170551	-18.0757	4.96e-73	4.28e-71	ENSMUSG00000022324	17181	Matn2
43.0655	-3.08323	0.322769	-9.55242	1.27e-21	2.06e-20	ENSMUSG00000041000	67525	Trim62
4.18983	-3.08958	1.01305	-3.04978	0.00229012	0.00639955	ENSMUSG00000025491	68713	Ifitm1
80.9098	-3.09123	0.332938	-9.2847	1.62e-20	2.46e-19	ENSMUSG00000033327	81877	Tnxb
11.3148	-3.10863	1.00033	-3.10761	0.00188605	0.00535614	ENSMUSG00000068551	68910	Zfp467
4.3114	-3.12387	0.980952	-3.18453	0.00144991	0.00421196	ENSMUSG00000030000	11519	Add2
26.0561	-3.127	0.5591	-5.59292	2.23e-08	1.31e-07	ENSMUSG00000045064	72350	Zc2hc1c
9.00447	-3.15247	0.797394	-3.95346	7.7e-05	0.000284321	ENSMUSG00000041523	22269	Upk2
15.148	-3.15779	0.704438	-4.4827	7.37e-06	3.16e-05	ENSMUSG00000074272	26365	Ceacam1
3876.39	-3.15806	0.116837	-27.0296	6.64e-161	2.74e-158	ENSMUSG00000026728	22352	Vim
386.239	-3.16636	0.146007	-21.6863	2.76e-104	5.23e-102	ENSMUSG00000052688	226421	Rab7b
60.5825	-3.17569	0.351563	-9.03306	1.67e-19	2.38e-18	ENSMUSG00000064373	20363	Selenop
3.31079	-3.17873	1.09176	-2.91156	0.00359626	0.00963479	ENSMUSG00000030789	16411	Itgax
3635.4	-3.18628	0.0825827	-38.5829	0	0	ENSMUSG00000001119	12833	Col6a1
8.21754	-3.18849	0.690254	-4.6193	3.85e-06	1.71e-05	ENSMUSG00000072621	237887	Slfn10-ps
156.74	-3.19006	0.214663	-14.8608	5.92e-50	2.89e-48	ENSMUSG00000026825	13429	Dnm1
390.448	-3.19347	0.167712	-19.0414	7.74e-81	8.5e-79	ENSMUSG00000017390	11676	Aldoc
66.5189	-3.2002	0.339874	-9.41586	4.69e-21	7.34e-20	ENSMUSG00000090272	100040462	Mndal
14.6663	-3.21544	0.767787	-4.18794	2.82e-05	0.000111081	ENSMUSG00000024770	70166	Lipn
367.073	-3.23163	0.151142	-21.3814	1.99e-101	3.52e-99	ENSMUSG00000040703	74134	Cyp2s1
22.8484	-3.23556	0.5381	-6.01294	1.82e-09	1.2e-08	ENSMUSG00000029096	78558	Htra3
1227.99	-3.24218	0.142556	-22.7432	1.68e-114	3.61e-112	ENSMUSG00000034634	17068	Ly6d
127.516	-3.24544	0.384474	-8.44126	3.14e-17	3.83e-16	ENSMUSG00000038094	224079	Atp13a4
45.1722	-3.26345	0.493801	-6.60885	3.87e-11	3.01e-10	ENSMUSG00000020256	216188	Aldh1l2
709.02	-3.26425	0.137644	-23.7152	2.51e-124	5.89e-122	ENSMUSG00000020027	216233	Socs2
4.61551	-3.27244	1.06195	-3.08154	0.00205932	0.00580311	ENSMUSG00000003949	217082	Hlf
210.896	-3.28252	0.333712	-9.83641	7.85e-23	1.37e-21	ENSMUSG00000014782	102075	Plekhg4
295.78	-3.28881	0.1497	-21.9693	5.66e-107	1.1e-104	ENSMUSG00000055435	17132	Maf
83.7962	-3.29824	0.316735	-10.4132	2.16e-25	4.29e-24	ENSMUSG00000026959	14810	Grin1
40.2375	-3.30202	0.409399	-8.06553	7.29e-16	8.14e-15	ENSMUSG00000006611	15216	Hfe
124.293	-3.32135	0.331194	-10.0284	1.14e-23	2.08e-22	ENSMUSG00000028064	20351	Sema4a
42.7219	-3.32264	0.42471	-7.8233	5.15e-15	5.44e-14	ENSMUSG00000021508	57266	Cxcl14
26.8136	-3.3402	1.11919	-2.98446	0.00284076	0.00776699	ENSMUSG00000036523	268527	Greb1
27.8375	-3.35329	0.451668	-7.42425	1.13e-13	1.08e-12	ENSMUSG00000033730	13655	Egr3
1095.68	-3.36085	0.123451	-27.2241	3.36e-163	1.43e-160	ENSMUSG00000034607	69693	Pof1b
42.2477	-3.36627	0.412232	-8.16594	3.19e-16	3.65e-15	ENSMUSG00000003420	14132	Fcgrt
29.7807	-3.37217	0.778229	-4.33313	1.47e-05	6.03e-05	ENSMUSG00000028716	67182	Pdzk1ip1
9.61968	-3.38468	0.808189	-4.18797	2.81e-05	0.000111081	ENSMUSG00000070643	20668	Sox13
277.805	-3.38603	0.191633	-17.6693	7.23e-70	5.82e-68	ENSMUSG00000078495	100041677	Zfp984
913.646	-3.39601	0.136654	-24.8511	2.51e-136	6.81e-134	ENSMUSG00000052974	13107	Cyp2f2
23.3813	-3.40289	0.761219	-4.47031	7.81e-06	3.33e-05	ENSMUSG00000020911	16669	Krt19
21.6119	-3.40401	0.563817	-6.03744	1.57e-09	1.04e-08	ENSMUSG00000025020	20562	Slit1
525.916	-3.41352	0.213581	-15.9823	1.7e-57	1.01e-55	ENSMUSG00000032549	270192	Rab6b
31.3407	-3.44079	0.598844	-5.74573	9.15e-09	5.66e-08	ENSMUSG00000038151	12142	Prdm1
15.5089	-3.44834	0.852248	-4.04617	5.21e-05	0.000197812	ENSMUSG00000031214	94190	Ophn1
24.7776	-3.46095	0.660352	-5.24106	1.6e-07	8.5e-07	ENSMUSG00000024053	246707	Emilin2
8.16111	-3.46648	0.789893	-4.38854	1.14e-05	4.77e-05	ENSMUSG00000089768	666244	Tmsb15b1
17.4556	-3.47001	0.833344	-4.16396	3.13e-05	0.000122682	ENSMUSG00000021185	217830	Dglucy
16.8888	-3.47749	0.653357	-5.32249	1.02e-07	5.6e-07	ENSMUSG00000042804	100129	Gpr153
59.954	-3.49037	0.415558	-8.39924	4.49e-17	5.41e-16	ENSMUSG00000055978	14344	Fut2
27.5312	-3.49039	0.449013	-7.77346	7.64e-15	7.96e-14	ENSMUSG00000034071	619331	Zfp551
50.7549	-3.51088	0.408577	-8.59296	8.48e-18	1.07e-16	ENSMUSG00000038253	15402	Hoxa5
4.75703	-3.51248	1.17289	-2.99472	0.00274699	0.00753815	ENSMUSG00000063234	80910	Gpr84
30.4119	-3.52955	0.389367	-9.06485	1.25e-19	1.8e-18	ENSMUSG00000035373	20306	Ccl7
142.919	-3.53039	0.294133	-12.0027	3.44e-33	9.55e-32	ENSMUSG00000019987	11846	Arg1
23.5652	-3.53088	0.734134	-4.80959	1.51e-06	7.07e-06	ENSMUSG00000033460	78248	Armcx1
58.6403	-3.53609	0.323977	-10.9146	9.81e-28	2.21e-26	ENSMUSG00000054537	243084	Tmprss11e
104.367	-3.54934	0.291893	-12.1597	5.09e-34	1.47e-32	ENSMUSG00000035020	71920	Epgn
35.3967	-3.57401	0.359664	-9.93708	2.87e-23	5.1e-22	ENSMUSG00000041642	16565	Kif21b
172.007	-3.58129	0.243864	-14.6856	7.97e-49	3.78e-47	ENSMUSG00000026304	19329	Rab17
19.4121	-3.58202	0.606035	-5.91058	3.41e-09	2.19e-08	ENSMUSG00000026544	68440	Dusp23
10.1913	-3.58244	0.956779	-3.74427	0.00018092	0.000622057	ENSMUSG00000066113	77739	Adamtsl1
1736.85	-3.5847	0.107828	-33.2445	2.45e-242	2.41e-239	ENSMUSG00000022032	71145	Scara5
8.23256	-3.59625	0.978121	-3.67669	0.000236278	0.000794487	ENSMUSG00000052430	12167	Bmpr1b
28.1732	-3.60243	0.53918	-6.68131	2.37e-11	1.88e-10	ENSMUSG00000072955	399591	Tmsb15l
435.178	-3.622	0.175653	-20.6202	1.81e-94	2.58e-92	ENSMUSG00000029651	77521	Mtus2
10.8015	-3.62392	0.723494	-5.00891	5.47e-07	2.7e-06	ENSMUSG00000043219	15403	Hoxa6
156.995	-3.63228	0.196109	-18.5217	1.38e-76	1.35e-74	ENSMUSG00000030218	17313	Mgp
29.2206	-3.64699	0.524822	-6.94901	3.68e-12	3.12e-11	ENSMUSG00000032446	13813	Eomes
16.2265	-3.65374	0.608386	-6.00562	1.91e-09	1.26e-08	ENSMUSG00000060441	667823	Trim5
29.6363	-3.66433	0.615768	-5.95084	2.67e-09	1.73e-08	ENSMUSG00000064325	15245	Hhip
40.0943	-3.66562	0.784463	-4.67278	2.97e-06	1.34e-05	ENSMUSG00000029095	231148	Ablim2
17.7071	-3.66901	0.550949	-6.65943	2.75e-11	2.17e-10	ENSMUSG00000066000	112422	Zfp979
6.30766	-3.66957	0.983909	-3.72958	0.000191797	0.000656294	ENSMUSG00000021298	56696	Gpr132
25.9163	-3.6736	0.532177	-6.90296	5.09e-12	4.27e-11	ENSMUSG00000044229	244853	Nxpe4
26.8846	-3.68555	0.468017	-7.87481	3.41e-15	3.65e-14	ENSMUSG00000031380	14205	Vegfd
9.28123	-3.69405	1.25572	-2.94179	0.00326325	0.00882082	ENSMUSG00000063130	70405	Calml3
91.1975	-3.69912	0.342831	-10.7899	3.84e-27	8.39e-26	ENSMUSG00000004655	11826	Aqp1
8.54776	-3.70434	1.09015	-3.39802	0.000678764	0.0021028	ENSMUSG00000038916	67412	Soga3
411.045	-3.7068	0.153451	-24.1562	6.43e-129	1.56e-126	ENSMUSG00000038463	320078	Olfml2b
634.17	-3.72676	0.191032	-19.5086	9.28e-85	1.13e-82	ENSMUSG00000015243	11303	Abca1
6.54031	-3.72886	1.05055	-3.54945	0.00038603	0.00124937	ENSMUSG00000015134	56847	Aldh1a3
28.9996	-3.74548	0.482337	-7.76526	8.15e-15	8.46e-14	ENSMUSG00000025466	69064	Fuom
5.68496	-3.74915	1.04632	-3.58317	0.000339452	0.00110913	ENSMUSG00000044548	59036	Dact1
25.8475	-3.74952	0.485874	-7.71707	1.19e-14	1.22e-13	ENSMUSG00000040026	20210	Saa3
12.9067	-3.7511	1.11154	-3.37468	0.000739004	0.00227062	ENSMUSG00000032315	13076	Cyp1a1
941.037	-3.76514	0.130773	-28.7913	2.76e-182	1.35e-179	ENSMUSG00000023913	27226	Pla2g7
345.983	-3.76988	0.144088	-26.1637	6.89e-151	2.26e-148	ENSMUSG00000022440	72709	C1qtnf6
55.6946	-3.83486	0.31021	-12.3621	4.19e-35	1.27e-33	ENSMUSG00000031722	15439	Hp
22.8494	-3.8436	0.706349	-5.4415	5.28e-08	2.98e-07	ENSMUSG00000045620	382075	Odf3l1
10.1487	-3.87016	0.951241	-4.06854	4.73e-05	0.000181177	ENSMUSG00000000753	20317	Serpinf1
14.4964	-3.88225	0.865811	-4.48394	7.33e-06	3.14e-05	ENSMUSG00000036040	77794	Adamtsl2
10.8423	-3.88657	0.667178	-5.82538	5.7e-09	3.58e-08	ENSMUSG00000031962	12555	Cdh15
13.5636	-3.89109	0.77331	-5.03173	4.86e-07	2.42e-06	ENSMUSG00000027831	72789	Veph1
20.9638	-3.90208	0.684744	-5.69859	1.21e-08	7.36e-08	ENSMUSG00000045636	102103	Mtus1
18.9691	-3.90506	0.708289	-5.51337	3.52e-08	2.02e-07	ENSMUSG00000039062	16790	Anpep
102.188	-3.91089	0.319005	-12.2597	1.49e-34	4.36e-33	ENSMUSG00000028943	56226	Espn
847.416	-3.91469	0.131936	-29.6712	1.81e-193	1.05e-190	ENSMUSG00000045545	16664	Krt14
99.6482	-3.92387	0.299992	-13.0799	4.29e-39	1.5e-37	ENSMUSG00000029916	69923	Agk
7.98821	-3.93751	0.979094	-4.02158	5.78e-05	0.000218038	ENSMUSG00000090659	72958	Zfp493
5.25784	-3.93844	1.25892	-3.12842	0.00175746	0.00502182	ENSMUSG00000050276	381974	Mrgprg
186.612	-3.97559	0.25428	-15.6347	4.23e-55	2.41e-53	ENSMUSG00000038578	634731	Susd1
6.95514	-3.98311	1.15062	-3.4617	0.000536772	0.00169704	ENSMUSG00000041653	116939	Pnpla3
162.69	-3.99254	0.245147	-16.2863	1.23e-59	7.85e-58	ENSMUSG00000049538	271127	Adamts16
138.031	-3.99307	0.255918	-15.6029	6.95e-55	3.93e-53	ENSMUSG00000032561	56318	Acpp
78.3076	-4.01363	0.325586	-12.3274	6.45e-35	1.94e-33	ENSMUSG00000038195	280408	Rilp
22.4557	-4.0275	1.04742	-3.84517	0.000120469	0.000428653	ENSMUSG00000020961	108800	Ston2
105.264	-4.04595	0.380632	-10.6296	2.17e-26	4.54e-25	ENSMUSG00000016552	239554	Foxred2
5.24445	-4.05128	1.10624	-3.66222	0.000250044	0.000838263	ENSMUSG00000047911	328440	Npm2
8.37103	-4.05608	1.25226	-3.239	0.00119948	0.00354741	ENSMUSG00000064294	71724	Aox3
34.1195	-4.06494	0.565008	-7.19448	6.27e-13	5.65e-12	ENSMUSG00000026303	171531	Mlph
65.0247	-4.07928	0.393765	-10.3597	3.78e-25	7.44e-24	ENSMUSG00000049047	71703	Armcx3
410.578	-4.0863	0.140103	-29.1664	5.18e-187	2.71e-184	ENSMUSG00000032908	433323	Sgpp2
72.6754	-4.087	0.343787	-11.8882	1.36e-32	3.69e-31	ENSMUSG00000031734	16373	Irx3
1494.23	-4.10197	0.0954145	-42.9911	0	0	ENSMUSG00000027220	80976	Syt13
107.602	-4.13627	0.401662	-10.2979	7.2e-25	1.4e-23	ENSMUSG00000050821	78408	Fam131a
174.916	-4.13753	0.184053	-22.48	6.51e-112	1.33e-109	ENSMUSG00000026471	15064	Mr1
11.1637	-4.15219	1.11849	-3.71231	0.000205377	0.000697295	ENSMUSG00000006777	94179	Krt23
12.0072	-4.16934	1.19218	-3.49725	0.000470079	0.00150282	ENSMUSG00000047728	223631	Ly6g2
516.392	-4.1824	0.161461	-25.9035	6.08e-148	1.91e-145	ENSMUSG00000026494	269152	Kif26b
10.8385	-4.18981	0.788407	-5.31426	1.07e-07	5.84e-07	ENSMUSG00000068893	100303744	Sprr2a2
19.8736	-4.20165	0.90469	-4.6443	3.41e-06	1.53e-05	ENSMUSG00000032827	243725	Ppp1r9a
423.671	-4.20306	0.416317	-10.0958	5.76e-24	1.06e-22	ENSMUSG00000029231	18595	Pdgfra
8.12669	-4.22611	0.852696	-4.95617	7.19e-07	3.49e-06	ENSMUSG00000032226	72077	Gcnt3
20.6969	-4.22785	0.558081	-7.57569	3.57e-14	3.53e-13	ENSMUSG00000035473	319625	Galm
5.83313	-4.23281	1.21682	-3.47859	0.000504057	0.00160102	ENSMUSG00000038670	233199	Mybpc2
104.283	-4.23344	0.333524	-12.693	6.46e-37	2.13e-35	ENSMUSG00000000958	20540	Slc7a7
11.5141	-4.2349	0.732927	-5.77806	7.56e-09	4.69e-08	ENSMUSG00000051048	320452	P4ha3
795.196	-4.24511	0.104498	-40.624	0	0	ENSMUSG00000026249	20720	Serpine2
3.68559	-4.24899	1.40159	-3.03154	0.0024331	0.00675704	ENSMUSG00000039246	226791	Lyplal1
5.47032	-4.26961	1.30585	-3.26961	0.00107696	0.00321717	ENSMUSG00000015405	70008	Ace2
767.8	-4.27508	0.202698	-21.0909	9.64e-99	1.51e-96	ENSMUSG00000056457	18812	Prl2c3
4.01693	-4.28838	1.25435	-3.41881	0.000628963	0.00196126	ENSMUSG00000031026	330627	Trim66
203.734	-4.28907	0.217299	-19.7381	1.02e-86	1.31e-84	ENSMUSG00000027669	14696	Gnb4
9.48163	-4.29624	0.881495	-4.87381	1.09e-06	5.18e-06	ENSMUSG00000027230	26427	Creb3l1
3.85403	-4.31424	1.39815	-3.08567	0.00203095	0.00573137	ENSMUSG00000029343	12960	Crybb1
8.16291	-4.32092	0.893854	-4.83403	1.34e-06	6.29e-06	ENSMUSG00000074731	545471	Zfp345
14.7693	-4.32291	0.618696	-6.98713	2.81e-12	2.4e-11	ENSMUSG00000037341	236727	Slc9a7
25.2957	-4.3231	0.477578	-9.05213	1.4e-19	2.01e-18	ENSMUSG00000038349	227120	Plcl1
4.35706	-4.3445	1.33314	-3.25885	0.00111866	0.00332922	ENSMUSG00000041633	207474	Kctd12b
12.0576	-4.35324	0.798193	-5.45387	4.93e-08	2.79e-07	ENSMUSG00000074218	12865	Cox7a1
2.91598	-4.35673	1.46595	-2.97195	0.00295911	0.0080681	ENSMUSG00000059625	227631	Sohlh1
20.4448	-4.38408	0.547078	-8.01363	1.11e-15	1.22e-14	ENSMUSG00000079029	435337	Eif1ad7
441.113	-4.3867	0.13153	-33.3514	6.96e-244	7.29e-241	ENSMUSG00000074743	21824	Thbd
367.282	-4.39601	0.235109	-18.6977	5.17e-78	5.24e-76	ENSMUSG00000041577	116847	Prelp
21.0617	-4.42204	0.857583	-5.1564	2.52e-07	1.3e-06	ENSMUSG00000047040	217138	Prr15l
88.6339	-4.42581	0.316355	-13.99	1.79e-44	7.56e-43	ENSMUSG00000040957	63955	Cables1
742.805	-4.43337	0.143191	-30.9613	1.79e-210	1.17e-207	ENSMUSG00000029648	14254	Flt1
19.9007	-4.44495	0.551504	-8.05969	7.65e-16	8.51e-15	ENSMUSG00000037095	76905	Lrg1
80.5351	-4.46109	0.274162	-16.2717	1.57e-59	9.93e-58	ENSMUSG00000028480	384009	Glipr2
19.9307	-4.46598	1.02627	-4.35165	1.35e-05	5.58e-05	ENSMUSG00000068740	53883	Celsr2
3.82928	-4.47105	1.43148	-3.12338	0.00178789	0.00510043	ENSMUSG00000027603	207182	Ggt7
726.893	-4.47426	0.15532	-28.8067	1.77e-182	8.96e-180	ENSMUSG00000023169	105727	Slc38a1
10.9464	-4.48082	0.83432	-5.37062	7.85e-08	4.35e-07	ENSMUSG00000052392	171282	Acot4
7.79836	-4.481	0.913873	-4.90331	9.42e-07	4.5e-06	ENSMUSG00000050108	270757	Bpifc
2.64514	-4.48345	1.43596	-3.12226	0.00179467	0.00511513	ENSMUSG00000072945	622473	Ripply1
32.1367	-4.51142	0.519077	-8.69123	3.59e-18	4.66e-17	ENSMUSG00000016194	15483	Hsd11b1
32.6892	-4.51663	0.518633	-8.70871	3.07e-18	4.01e-17	ENSMUSG00000046768	80837	Rhoj
14.0652	-4.52826	0.969056	-4.67286	2.97e-06	1.34e-05	ENSMUSG00000089727	16639	Klra8
3.62899	-4.53055	1.43522	-3.15669	0.00159571	0.00459808	ENSMUSG00000036412	545260	Arsi
48.3076	-4.53258	0.427747	-10.5964	3.1e-26	6.4e-25	ENSMUSG00000024737	65221	Slc15a3
16.0839	-4.5391	0.871687	-5.20726	1.92e-07	1.01e-06	ENSMUSG00000060459	385643	Kng2
443.292	-4.53998	0.180338	-25.1748	7.55e-140	2.16e-137	ENSMUSG00000017897	14049	Eya2
2.18852	-4.55114	1.53932	-2.95659	0.00311059	0.00844156	ENSMUSG00000007908	208982	Hmgcll1
107.937	-4.55913	0.291583	-15.6358	4.15e-55	2.37e-53	ENSMUSG00000037217	20964	Syn1
4.46308	-4.56444	1.3292	-3.43397	0.000594808	0.00186323	ENSMUSG00000025515	17831	Muc2
53.0073	-4.56622	0.588175	-7.76337	8.27e-15	8.58e-14	ENSMUSG00000026873	74016	Phf19
57.6733	-4.56638	0.401732	-11.3667	6.12e-30	1.49e-28	ENSMUSG00000021223	170721	Papln
67.0655	-4.57179	0.361512	-12.6463	1.17e-36	3.81e-35	ENSMUSG00000037129	214531	Tmprss13
19.7909	-4.58769	0.907999	-5.05253	4.36e-07	2.18e-06	ENSMUSG00000037138	16764	Aff3
4.18356	-4.61658	1.29934	-3.55301	0.000380855	0.00123465	ENSMUSG00000075044	236293	Slc22a29
146.161	-4.62371	0.25727	-17.9722	3.22e-72	2.73e-70	ENSMUSG00000049532	50524	Sall2
105.7	-4.63397	0.397501	-11.6577	2.1e-31	5.44e-30	ENSMUSG00000056258	110862	Kcnq3
19.1509	-4.64655	0.586547	-7.92188	2.34e-15	2.52e-14	ENSMUSG00000019194	20266	Scn1b
400.271	-4.68899	0.189924	-24.6888	1.41e-134	3.63e-132	ENSMUSG00000057614	14677	Gnai1
5.44041	-4.69315	1.04787	-4.47876	7.51e-06	3.21e-05	ENSMUSG00000027460	11602	Angpt4
142.699	-4.69775	0.234944	-19.9952	6.06e-89	8.21e-87	ENSMUSG00000072620	20556	Slfn2
54.5555	-4.71953	1.04173	-4.53048	5.88e-06	2.56e-05	ENSMUSG00000060487	320825	Samd5
4.82818	-4.72739	1.22271	-3.86631	0.000110495	0.000395673	ENSMUSG00000017491	218772	Rarb
29.0089	-4.73408	0.783238	-6.04424	1.5e-09	1e-08	ENSMUSG00000010651	235674	Acaa1b
2.5793	-4.74172	1.52577	-3.10776	0.00188514	0.00535452	ENSMUSG00000067276	12338	Capn6
71.3771	-4.74742	0.517464	-9.17438	4.54e-20	6.71e-19	ENSMUSG00000078922	21822	Tgtp1
2.79965	-4.75182	1.35931	-3.49575	0.000472724	0.00151066	ENSMUSG00000050074	78709	Spink8
6.66178	-4.76604	1.40255	-3.39812	0.000678513	0.00210244	ENSMUSG00000094802	78092	Samt1
4.60964	-4.76805	1.30004	-3.66762	0.00024482	0.000821626	ENSMUSG00000033107	67664	Rnf125
8.19449	-4.77336	0.973475	-4.90342	9.42e-07	4.5e-06	ENSMUSG00000026271	64095	Gpr35
4.55026	-4.79617	1.21801	-3.93772	8.23e-05	0.000301928	ENSMUSG00000027261	15112	Hao1
11.2819	-4.79751	1.06904	-4.48768	7.2e-06	3.09e-05	ENSMUSG00000041895	52639	Wipi1
57.8011	-4.80847	0.412711	-11.651	2.27e-31	5.87e-30	ENSMUSG00000048489	213393	Depp1
396.027	-4.82342	0.18379	-26.2442	8.32e-152	2.84e-149	ENSMUSG00000000792	114479	Slc5a5
20.076	-4.82953	0.717822	-6.72803	1.72e-11	1.38e-10	ENSMUSG00000026308	70788	Klhl30
207.365	-4.85361	0.248263	-19.5503	4.1e-85	5.03e-83	ENSMUSG00000016024	16803	Lbp
48.4596	-4.85739	0.489098	-9.93131	3.04e-23	5.39e-22	ENSMUSG00000034919	230576	Ttc22
25.3554	-4.86216	0.536995	-9.05439	1.37e-19	1.97e-18	ENSMUSG00000038402	14238	Foxf2
2.94914	-4.86282	1.42285	-3.41765	0.000631632	0.00196765	ENSMUSG00000043635	330119	Adamts3
56.0184	-4.86364	0.428496	-11.3505	7.37e-30	1.79e-28	ENSMUSG00000052353	80982	Cemip
47.4137	-4.87022	1.57231	-3.0975	0.0019516	0.00552729	ENSMUSG00000043004	14702	Gng2
5.67374	-4.87942	1.28388	-3.80052	0.000144395	0.000506222	ENSMUSG00000050556	16500	Kcnb1
1.91848	-4.88698	1.51452	-3.22676	0.00125201	0.00368683	ENSMUSG00000042357	14622	Gjb5
28.958	-4.8874	0.720452	-6.78379	1.17e-11	9.51e-11	ENSMUSG00000000440	19016	Pparg
51.4579	-4.88758	0.454503	-10.7537	5.69e-27	1.23e-25	ENSMUSG00000035566	219228	Pcdh17
6.27532	-4.90117	1.07371	-4.5647	5e-06	2.19e-05	ENSMUSG00000032735	319713	Ablim3
8.67239	-4.90711	1.06126	-4.62385	3.77e-06	1.68e-05	ENSMUSG00000035984	75533	Nme5
75.0345	-4.90723	0.504955	-9.71816	2.52e-22	4.27e-21	ENSMUSG00000021280	74190	Exoc3l4
21.8045	-4.90759	0.610257	-8.04183	8.85e-16	9.81e-15	ENSMUSG00000055538	71918	Zcchc24
294.185	-4.94858	0.184254	-26.8574	6.91e-159	2.65e-156	ENSMUSG00000020099	107449	Unc5b
12.7811	-4.97691	0.803384	-6.19494	5.83e-10	4.05e-09	ENSMUSG00000056124	56386	B4galt6
304.672	-4.99667	0.164067	-30.455	1.03e-203	6.47e-201	ENSMUSG00000024620	18596	Pdgfrb
3.0117	-5.00003	1.69747	-2.94559	0.00322344	0.00872371	ENSMUSG00000041660	170442	Bbox1
39.7066	-5.00252	0.63974	-7.81961	5.3e-15	5.58e-14	ENSMUSG00000066975	12959	Cryba4
18.8142	-5.00851	0.735394	-6.81065	9.72e-12	7.96e-11	ENSMUSG00000069806	81904	Cacng7
1.72238	-5.00878	1.63565	-3.06226	0.00219671	0.00616043	ENSMUSG00000026185	16011	Igfbp5
3.19418	-5.03576	1.30873	-3.84783	0.000119167	0.000424596	ENSMUSG00000004631	20392	Sgce
63.8268	-5.04182	0.335495	-15.028	4.81e-51	2.45e-49	ENSMUSG00000021994	22418	Wnt5a
2.38347	-5.04803	1.58928	-3.17629	0.00149172	0.00431905	ENSMUSG00000040265	103967	Dnm3
855.441	-5.05708	0.154891	-32.6493	8.2e-234	7.58e-231	ENSMUSG00000034675	56320	Dbn1
6.6038	-5.05878	1.18318	-4.27559	1.91e-05	7.71e-05	ENSMUSG00000047497	239337	Adamts12
16.2595	-5.06399	0.755821	-6.69999	2.08e-11	1.66e-10	ENSMUSG00000044562	69903	Rasip1
71.8219	-5.10439	0.495355	-10.3045	6.72e-25	1.3e-23	ENSMUSG00000069171	13865	Nr2f1
1.97518	-5.12767	1.75641	-2.9194	0.00350703	0.00942305	ENSMUSG00000041797	217262	Abca9
57.5479	-5.12791	0.377942	-13.568	6.2e-42	2.38e-40	ENSMUSG00000039109	74145	F13a1
7.45117	-5.15058	1.37815	-3.73732	0.000185996	0.000637972	ENSMUSG00000059146	18213	Ntrk3
44.5952	-5.15411	0.480009	-10.7375	6.78e-27	1.46e-25	ENSMUSG00000022309	11600	Angpt1
79.6265	-5.15625	0.441668	-11.6745	1.72e-31	4.5e-30	ENSMUSG00000039007	54381	Cpq
19.8501	-5.15659	0.849186	-6.07239	1.26e-09	8.49e-09	ENSMUSG00000032013	72169	Trim29
724.998	-5.16482	0.164275	-31.44	5.75e-217	4.3e-214	ENSMUSG00000028699	66805	Tspan1
37.81	-5.1789	0.593875	-8.72052	2.77e-18	3.63e-17	ENSMUSG00000038319	16511	Kcnh2
1262.25	-5.18252	0.183877	-28.1847	9.02e-175	4.05e-172	ENSMUSG00000026069	17082	Il1rl1
435.876	-5.19483	0.240784	-21.5747	3.11e-103	5.74e-101	ENSMUSG00000028527	11639	Ak4
3.9171	-5.20627	1.26154	-4.1269	3.68e-05	0.000142865	ENSMUSG00000029755	13395	Dlx5
38.0017	-5.22448	0.617184	-8.46502	2.56e-17	3.13e-16	ENSMUSG00000049721	53897	Gal3st1
2457.02	-5.22576	0.119667	-43.6691	0	0	ENSMUSG00000020159	216643	Gabrp
1.87988	-5.24164	1.71637	-3.05392	0.00225873	0.00632532	ENSMUSG00000027168	18508	Pax6
5.59944	-5.25792	1.2305	-4.27298	1.93e-05	7.79e-05	ENSMUSG00000028148	66198	Them5
23.7323	-5.26247	0.589783	-8.92272	4.55e-19	6.27e-18	ENSMUSG00000024186	50782	Rgs11
7.29121	-5.26806	1.25395	-4.20118	2.66e-05	0.000105067	ENSMUSG00000037990	237353	Sh3rf3
103.599	-5.27285	0.281672	-18.7199	3.41e-78	3.5e-76	ENSMUSG00000012889	244550	Podnl1
5.49005	-5.29394	1.20934	-4.37755	1.2e-05	5e-05	ENSMUSG00000008845	93671	Cd163
2.13257	-5.29935	1.64773	-3.21615	0.00129921	0.0038101	ENSMUSG00000044071	268354	Tafa2
2.00652	-5.32257	1.67918	-3.16973	0.00152579	0.0044128	ENSMUSG00000038143	71069	Stox2
2.16438	-5.32463	1.60706	-3.31327	0.000922111	0.0027853	ENSMUSG00000048450	17701	Msx1
9.02499	-5.33008	1.09847	-4.85229	1.22e-06	5.76e-06	ENSMUSG00000021913	239017	Ogdhl
4.52188	-5.33177	1.45435	-3.66608	0.0002463	0.00082624	ENSMUSG00000020105	320398	Lrig3
59.4812	-5.33472	0.511303	-10.4336	1.74e-25	3.47e-24	ENSMUSG00000004151	14009	Etv1
244.256	-5.33737	0.215535	-24.7633	2.23e-135	5.84e-133	ENSMUSG00000021728	13723	Emb
2.02406	-5.34438	1.73312	-3.08368	0.00204457	0.00576672	ENSMUSG00000038070	338349	Cntln
2.3455	-5.36645	1.56271	-3.43406	0.000594612	0.00186323	ENSMUSG00000059974	235106	Ntm
14.3596	-5.37035	0.955682	-5.61939	1.92e-08	1.13e-07	ENSMUSG00000025469	17703	Msx3
8.98264	-5.37041	1.14982	-4.67064	3e-06	1.35e-05	ENSMUSG00000041552	211612	Ptchd1
2.40054	-5.37574	1.54147	-3.48742	0.000487699	0.00155377	ENSMUSG00000033871	170826	Ppargc1b
169.652	-5.38792	0.384359	-14.0179	1.21e-44	5.14e-43	ENSMUSG00000035357	55983	Pdzrn3
2.44672	-5.39758	1.48543	-3.63369	0.0002794	0.000929147	ENSMUSG00000006651	11803	Aplp1
2.13076	-5.41137	1.65922	-3.26139	0.00110869	0.00330128	ENSMUSG00000026285	18566	Pdcd1
633.308	-5.41194	0.33956	-15.9381	3.45e-57	2.05e-55	ENSMUSG00000005268	19116	Prlr
2.44488	-5.42352	1.85215	-2.92822	0.00340903	0.00918487	ENSMUSG00000055421	211712	Pcdh9
1226.99	-5.42662	0.145552	-37.283	3.1e-304	6.08e-301	ENSMUSG00000020473	11568	Aebp1
2.49276	-5.46242	1.74376	-3.13256	0.00173291	0.00495796	ENSMUSG00000050896	269295	Rtn4rl2
4.30889	-5.46974	1.30375	-4.19539	2.72e-05	0.000107598	ENSMUSG00000026564	240892	Dusp27
3.09412	-5.47864	1.47805	-3.70665	0.000210017	0.000711821	ENSMUSG00000071723	14853	Gspt2
33.018	-5.47867	0.668025	-8.20129	2.38e-16	2.74e-15	ENSMUSG00000019846	16775	Lama4
170.11	-5.50551	0.287538	-19.1471	1.02e-81	1.16e-79	ENSMUSG00000029134	665270	Plb1
1445.04	-5.5072	0.106491	-51.7152	0	0	ENSMUSG00000020241	12834	Col6a2
4.71982	-5.51695	1.56568	-3.52368	0.000425603	0.00137039	ENSMUSG00000096867	625650	Samt1c
73.0806	-5.53711	0.477756	-11.5898	4.64e-31	1.19e-29	ENSMUSG00000027858	70747	Tspan2
331.746	-5.54208	0.199763	-27.7433	2.1e-169	9.16e-167	ENSMUSG00000022885	20440	St6gal1
42.8098	-5.55655	0.879196	-6.32004	2.61e-10	1.88e-09	ENSMUSG00000033906	108672	Zdhhc15
7.71877	-5.55708	1.13474	-4.89723	9.72e-07	4.64e-06	ENSMUSG00000031980	11606	Agt
2093.31	-5.5768	0.273965	-20.3559	4.12e-92	5.83e-90	ENSMUSG00000030671	18576	Pde3b
20.6867	-5.58704	0.715302	-7.81075	5.69e-15	5.98e-14	ENSMUSG00000054675	231633	Tmem119
2.50582	-5.5873	1.74252	-3.20645	0.00134386	0.00393135	ENSMUSG00000079157	270028	Nalf1
1232.97	-5.60954	0.135726	-41.3298	0	0	ENSMUSG00000000544	59290	Gpa33
9.19492	-5.63023	1.20595	-4.66871	3.03e-06	1.37e-05	ENSMUSG00000032262	83603	Elovl4
4.51995	-5.63327	1.3517	-4.16753	3.08e-05	0.000120835	ENSMUSG00000056643	71797	Chst13
5.93513	-5.6479	1.3422	-4.20793	2.58e-05	0.000102183	ENSMUSG00000039676	75568	Capsl
6.2596	-5.66231	1.27013	-4.45805	8.27e-06	3.52e-05	ENSMUSG00000071573	67795	Rnls
15.253	-5.69674	0.89383	-6.37341	1.85e-10	1.34e-09	ENSMUSG00000047496	320311	Rnf152
641.112	-5.71191	0.216379	-26.3977	1.45e-153	5.19e-151	ENSMUSG00000046532	11835	Ar
2.84757	-5.72737	1.50309	-3.8104	0.00013874	0.000488574	ENSMUSG00000045871	239250	Slitrk6
75.8551	-5.72876	0.477186	-12.0053	3.33e-33	9.28e-32	ENSMUSG00000034613	319468	Ppm1h
5.19821	-5.75498	1.27622	-4.50939	6.5e-06	2.8e-05	ENSMUSG00000026748	67448	Plxdc2
2.72109	-5.76948	1.93123	-2.98747	0.00281299	0.00770447	ENSMUSG00000032532	12424	Cck
5.38325	-5.7764	1.28053	-4.51094	6.45e-06	2.79e-05	ENSMUSG00000064246	12654	Chil1
4.77383	-5.77648	1.26263	-4.57495	4.76e-06	2.09e-05	ENSMUSG00000026620	226778	Mark1
124.844	-5.77894	0.330332	-17.4944	1.58e-68	1.22e-66	ENSMUSG00000035279	269855	Ssc5d
12.1281	-5.78351	0.983336	-5.88152	4.07e-09	2.6e-08	ENSMUSG00000068735	277414	Trp53i11
2.82526	-5.78643	1.54742	-3.7394	0.000184463	0.000633128	ENSMUSG00000058897	77018	Col25a1
986.688	-5.78734	0.157288	-36.7945	2.26e-296	3.55e-293	ENSMUSG00000031548	20377	Sfrp1
4.59194	-5.79073	1.43725	-4.02905	5.6e-05	0.000211785	ENSMUSG00000029816	93695	Gpnmb
10.4405	-5.79658	1.10275	-5.25647	1.47e-07	7.85e-07	ENSMUSG00000049404	109222	Rarres1
4.31792	-5.80798	1.28347	-4.52522	6.03e-06	2.62e-05	ENSMUSG00000004473	20256	Clec11a
8.99581	-5.81417	1.13075	-5.14188	2.72e-07	1.4e-06	ENSMUSG00000024653	22287	Scgb1a1
5.04039	-5.82583	1.27539	-4.5679	4.93e-06	2.16e-05	ENSMUSG00000053552	228598	Ebf4
49.2637	-5.84544	0.521346	-11.2122	3.55e-29	8.39e-28	ENSMUSG00000062044	381983	Lmtk3
12.8287	-5.85551	1.11267	-5.26256	1.42e-07	7.61e-07	ENSMUSG00000038517	73174	Tbkbp1
47.5032	-5.86364	0.773139	-7.58421	3.35e-14	3.33e-13	ENSMUSG00000011118	208098	Panx3
41.435	-5.87945	0.576677	-10.1954	2.08e-24	3.94e-23	ENSMUSG00000042425	245643	Frmpd3
8.04127	-5.89722	1.14212	-5.16338	2.43e-07	1.26e-06	ENSMUSG00000021055	13983	Esr2
48.406	-5.90316	0.788996	-7.48186	7.33e-14	7.06e-13	ENSMUSG00000042216	52850	Sgsm1
3.59165	-5.90769	1.39312	-4.24062	2.23e-05	8.91e-05	ENSMUSG00000048126	12835	Col6a3
4.93487	-5.9086	1.29409	-4.56583	4.98e-06	2.18e-05	ENSMUSG00000055368	20538	Slc6a2
4.75385	-5.91905	1.2443	-4.75692	1.97e-06	9.11e-06	ENSMUSG00000037025	15376	Foxa2
727.618	-5.92261	0.159324	-37.1734	1.84e-302	3.2e-299	ENSMUSG00000044337	12778	Ackr3
30.2405	-5.93756	0.568237	-10.4491	1.48e-25	2.96e-24	ENSMUSG00000040710	20452	St8sia4
85.4266	-5.94621	0.493196	-12.0565	1.79e-33	5.07e-32	ENSMUSG00000024924	22359	Vldlr
4.62947	-5.97094	1.34305	-4.44582	8.76e-06	3.72e-05	ENSMUSG00000029375	20309	Cxcl15
39.1735	-5.97178	0.671905	-8.88783	6.23e-19	8.55e-18	ENSMUSG00000022687	117606	Boc
4.09544	-5.98789	1.63607	-3.65993	0.000252282	0.000844506	ENSMUSG00000096284	54382	Tcstv1
3.18081	-5.9922	1.44476	-4.14754	3.36e-05	0.000131262	ENSMUSG00000057315	231532	Arhgap24
8.94166	-5.99526	1.11667	-5.36885	7.92e-08	4.39e-07	ENSMUSG00000020620	27404	Abca8b
46.7486	-6.01116	1.06108	-5.66513	1.47e-08	8.81e-08	ENSMUSG00000046804	53906	Phgr1
9.33815	-6.04881	1.17702	-5.13909	2.76e-07	1.42e-06	ENSMUSG00000049128	16447	Ivl
17.0097	-6.07347	1.1103	-5.4701	4.5e-08	2.56e-07	ENSMUSG00000075023	381411	Accsl
1280.12	-6.07964	0.305325	-19.912	3.2e-88	4.19e-86	ENSMUSG00000002799	16450	Jag2
36.7562	-6.0835	0.589214	-10.3248	5.45e-25	1.06e-23	ENSMUSG00000035105	112407	Egln3
34.5165	-6.09657	0.628602	-9.69862	3.06e-22	5.15e-21	ENSMUSG00000029695	30956	Aass
4.04792	-6.11346	1.71008	-3.57495	0.00035029	0.00114312	ENSMUSG00000042453	19699	Reln
4.83588	-6.12637	1.44534	-4.2387	2.25e-05	8.98e-05	ENSMUSG00000039943	18798	Plcb4
5.11248	-6.12919	1.29775	-4.72295	2.32e-06	1.07e-05	ENSMUSG00000034488	13612	Edil3
10.5925	-6.13072	1.15651	-5.30103	1.15e-07	6.25e-07	ENSMUSG00000048455	20754	Sprr1b
57.9996	-6.14288	0.80935	-7.58989	3.2e-14	3.19e-13	ENSMUSG00000046818	73284	Ddit4l
5.91073	-6.14816	1.23263	-4.98783	6.11e-07	3e-06	ENSMUSG00000039385	12563	Cdh6
5.92664	-6.1552	1.23636	-4.97849	6.41e-07	3.13e-06	ENSMUSG00000037033	229927	Clca3b
105.654	-6.16169	0.618269	-9.96603	2.15e-23	3.86e-22	ENSMUSG00000039238	319530	Zfp750
419.497	-6.17242	0.20972	-29.4317	2.16e-190	1.21e-187	ENSMUSG00000004872	18505	Pax3
37.3649	-6.18395	0.721024	-8.57662	9.77e-18	1.23e-16	ENSMUSG00000051065	239796	Mb21d2
8.43221	-6.18715	1.17429	-5.26887	1.37e-07	7.37e-07	ENSMUSG00000051177	18795	Plcb1
88.0562	-6.19531	0.472399	-13.1146	2.72e-39	9.61e-38	ENSMUSG00000027221	76969	Chst1
7.46901	-6.2215	1.18168	-5.26494	1.4e-07	7.52e-07	ENSMUSG00000095105	171211	Edaradd
34.592	-6.2366	0.66939	-9.31685	1.2e-20	1.83e-19	ENSMUSG00000000983	14038	Wfdc18
78.9927	-6.23923	0.523783	-11.9118	1.03e-32	2.79e-31	ENSMUSG00000033453	235130	Adamts15
4.12538	-6.24002	1.32456	-4.71103	2.46e-06	1.12e-05	ENSMUSG00000019990	29863	Pde7b
7.19419	-6.25004	1.21969	-5.12428	2.99e-07	1.53e-06	ENSMUSG00000036912	330890	Piwil4
12.5207	-6.2556	1.10899	-5.64079	1.69e-08	1.01e-07	ENSMUSG00000051323	279653	Pcdh19
3.94343	-6.30389	1.45636	-4.32854	1.5e-05	6.15e-05	ENSMUSG00000008999	12162	Bmp7
4.65779	-6.30459	1.29899	-4.85345	1.21e-06	5.72e-06	ENSMUSG00000005836	14465	Gata6
15.7229	-6.35554	1.09291	-5.81525	6.05e-09	3.79e-08	ENSMUSG00000032718	67729	Mansc1
23.1472	-6.36198	0.965675	-6.58812	4.45e-11	3.43e-10	ENSMUSG00000103793	93714	Pcdhga6
29.1641	-6.36908	1.01689	-6.26326	3.77e-10	2.67e-09	ENSMUSG00000016239	74365	Lonrf3
5.80227	-6.40842	1.33497	-4.80043	1.58e-06	7.39e-06	ENSMUSG00000040111	235283	Gramd1b
253.754	-6.41218	0.396438	-16.1745	7.63e-59	4.7e-57	ENSMUSG00000059493	195727	Nhs
94.7952	-6.42078	0.425745	-15.0813	2.15e-51	1.1e-49	ENSMUSG00000032323	13070	Cyp11a1
216.039	-6.44462	0.301373	-21.3842	1.88e-101	3.35e-99	ENSMUSG00000020689	16416	Itgb3
16.6167	-6.44907	1.15804	-5.56897	2.56e-08	1.49e-07	ENSMUSG00000043153	75847	Crppa
6.16973	-6.45147	1.2455	-5.17985	2.22e-07	1.16e-06	ENSMUSG00000044499	319415	Hs3st5
25.1974	-6.45286	1.08051	-5.97207	2.34e-09	1.53e-08	ENSMUSG00000036528	19024	Ppfibp2
7.01978	-6.46829	1.19234	-5.42488	5.8e-08	3.26e-07	ENSMUSG00000041347	12061	Bdkrb1
5.8626	-6.50447	1.30112	-4.99915	5.76e-07	2.83e-06	ENSMUSG00000030144	17474	Clec4d
7.15287	-6.50658	1.18443	-5.49343	3.94e-08	2.25e-07	ENSMUSG00000042155	277396	Klhl23
5.11326	-6.52278	1.39522	-4.67508	2.94e-06	1.33e-05	ENSMUSG00000090071	12570	Cdk5r2
15.7218	-6.52314	1.13127	-5.76623	8.11e-09	5.03e-08	ENSMUSG00000026211	98733	Obsl1
7.9953	-6.55208	1.39545	-4.69532	2.66e-06	1.21e-05	ENSMUSG00000036019	278279	Tmtc2
417.074	-6.55246	0.722883	-9.06434	1.25e-19	1.81e-18	ENSMUSG00000019124	69938	Scrn1
5.30061	-6.55823	1.339	-4.89785	9.69e-07	4.62e-06	ENSMUSG00000026207	11790	Speg
5.37739	-6.56259	1.32059	-4.96944	6.71e-07	3.28e-06	ENSMUSG00000042757	81907	Tmem108
5.04493	-6.57256	1.29231	-5.08591	3.66e-07	1.85e-06	ENSMUSG00000056073	14806	Grik2
114.422	-6.60885	0.418191	-15.8034	2.95e-56	1.71e-54	ENSMUSG00000074738	230991	Fndc10
12.0938	-6.62343	1.13943	-5.81295	6.14e-09	3.83e-08	ENSMUSG00000052914	13110	Cyp2j6
6.3541	-6.63266	1.50422	-4.40937	1.04e-05	4.36e-05	ENSMUSG00000028255	23844	Clca1
34.6236	-6.64371	0.768717	-8.6426	5.49e-18	7.05e-17	ENSMUSG00000027368	13537	Dusp2
132.048	-6.67064	0.354009	-18.8431	3.35e-79	3.55e-77	ENSMUSG00000032243	319480	Itga11
5.08885	-6.67304	1.3167	-5.06799	4.02e-07	2.02e-06	ENSMUSG00000056427	20564	Slit3
6.01295	-6.67967	1.51415	-4.4115	1.03e-05	4.32e-05	ENSMUSG00000028600	242608	Podn
54.4282	-6.70017	0.564845	-11.862	1.87e-32	5.01e-31	ENSMUSG00000020431	432530	Adcy1
1421.98	-6.73953	0.46503	-14.4927	1.35e-47	6.18e-46	ENSMUSG00000026837	12831	Col5a1
5.47817	-6.75981	1.24329	-5.43704	5.42e-08	3.05e-07	ENSMUSG00000078771	14017	Evi2a
5.89393	-6.77505	1.37713	-4.91968	8.67e-07	4.16e-06	ENSMUSG00000066191	75691	Anks6
107.156	-6.7949	0.467019	-14.5495	5.88e-48	2.74e-46	ENSMUSG00000050541	11548	Adra1b
13.1079	-6.84723	1.09595	-6.24777	4.16e-10	2.94e-09	ENSMUSG00000071713	12983	Csf2rb
13.0927	-6.85612	1.158	-5.92068	3.21e-09	2.07e-08	ENSMUSG00000016150	23963	Tenm1
11.9393	-6.87237	1.13449	-6.05766	1.38e-09	9.27e-09	ENSMUSG00000052105	68617	Mtcl1
8.78111	-6.88334	1.18065	-5.83013	5.54e-09	3.49e-08	ENSMUSG00000001497	18511	Pax9
10.9037	-6.88652	1.30097	-5.29336	1.2e-07	6.5e-07	ENSMUSG00000036885	622434	Arhgef26
57.9013	-6.91465	0.752598	-9.1877	4.01e-20	5.95e-19	ENSMUSG00000025888	12362	Casp1
6.58605	-6.93858	1.32596	-5.23288	1.67e-07	8.85e-07	ENSMUSG00000024427	24066	Spry4
11.8117	-6.94369	1.32748	-5.23074	1.69e-07	8.95e-07	ENSMUSG00000032014	102644	Oaf
146.22	-6.95877	0.611342	-11.3828	5.09e-30	1.25e-28	ENSMUSG00000050192	208691	Eif5a2
12.7857	-6.97447	1.24804	-5.58835	2.29e-08	1.34e-07	ENSMUSG00000032496	17002	Ltf
45.5252	-6.99839	1.07694	-6.49839	8.12e-11	6.09e-10	ENSMUSG00000036902	74513	Neto2
11.0425	-7.03978	1.17479	-5.99239	2.07e-09	1.36e-08	ENSMUSG00000035390	381979	Brsk1
9.88504	-7.09701	1.14256	-6.21151	5.25e-10	3.67e-09	ENSMUSG00000031451	14456	Gas6
813.325	-7.10103	0.219562	-32.3417	1.81e-229	1.5e-226	ENSMUSG00000006411	71740	Nectin4
1690.12	-7.10984	0.131028	-54.262	0	0	ENSMUSG00000004098	53867	Col5a3
12.544	-7.11095	1.10583	-6.4304	1.27e-10	9.37e-10	ENSMUSG00000020364	21408	Zfp354a
7.28387	-7.14555	1.3076	-5.46464	4.64e-08	2.63e-07	ENSMUSG00000031253	68792	Srpx2
24.1506	-7.17411	1.04756	-6.84838	7.47e-12	6.19e-11	ENSMUSG00000055301	11529	Adh7
7.35152	-7.20057	1.22466	-5.87965	4.11e-09	2.62e-08	ENSMUSG00000043969	13797	Emx2
14.4298	-7.21322	1.16285	-6.20305	5.54e-10	3.86e-09	ENSMUSG00000014329	83675	Bicc1
102.571	-7.22505	0.518796	-13.9266	4.37e-44	1.83e-42	ENSMUSG00000026674	18214	Ddr2
111.673	-7.23555	0.530185	-13.6472	2.1e-42	8.18e-41	ENSMUSG00000059878	67255	Zfp422
7.67485	-7.26209	1.22016	-5.95175	2.65e-09	1.73e-08	ENSMUSG00000036334	242050	Igsf10
18.6788	-7.27006	1.10671	-6.5691	5.06e-11	3.88e-10	ENSMUSG00000044626	239759	Liph
22.2055	-7.2833	1.10311	-6.6025	4.04e-11	3.13e-10	ENSMUSG00000034265	224454	Zdhhc14
8.37926	-7.32641	1.23843	-5.91588	3.3e-09	2.12e-08	ENSMUSG00000069670	432450	Nkain2
8.75076	-7.35359	1.21108	-6.07191	1.26e-09	8.51e-09	ENSMUSG00000028214	14579	Gem
8.24958	-7.35359	1.19988	-6.12863	8.86e-10	6.06e-09	ENSMUSG00000022438	170736	Parvb
12.023	-7.41964	1.15476	-6.42528	1.32e-10	9.67e-10	ENSMUSG00000047363	78617	Cstad
364.763	-7.43011	0.551125	-13.4817	2e-41	7.57e-40	ENSMUSG00000057092	17178	Fxyd3
536.302	-7.45695	0.230432	-32.3608	9.78e-230	8.54e-227	ENSMUSG00000004371	16156	Il11
33.3556	-7.45839	1.05608	-7.06231	1.64e-12	1.43e-11	ENSMUSG00000039114	68404	Nrn1
13.1246	-7.46556	1.14326	-6.53005	6.57e-11	4.97e-10	ENSMUSG00000054263	16880	Lifr
29.5218	-7.46582	1.08326	-6.89197	5.5e-12	4.61e-11	ENSMUSG00000074283	56869	Zfp109
9.05456	-7.4992	1.19225	-6.28997	3.18e-10	2.26e-09	ENSMUSG00000029673	319974	Auts2
25.8245	-7.50883	1.04774	-7.16672	7.68e-13	6.86e-12	ENSMUSG00000027765	18441	P2ry1
13.9024	-7.52646	1.10535	-6.80914	9.82e-12	8.03e-11	ENSMUSG00000078144	69543	Capns2
28.3908	-7.5626	1.07473	-7.03673	1.97e-12	1.71e-11	ENSMUSG00000026589	89867	Sec16b
9.54446	-7.56532	1.15748	-6.536	6.32e-11	4.78e-10	ENSMUSG00000022015	21943	Tnfsf11
26.2935	-7.61003	1.05771	-7.19483	6.25e-13	5.64e-12	ENSMUSG00000030167	16641	Klrc1
58.7188	-7.6142	0.754996	-10.0851	6.43e-24	1.18e-22	ENSMUSG00000029287	21814	Tgfbr3
53.6163	-7.70055	1.03313	-7.45358	9.08e-14	8.7e-13	ENSMUSG00000063919	68955	Srrm4
10.8098	-7.72982	1.22916	-6.28869	3.2e-10	2.28e-09	ENSMUSG00000015957	22411	Wnt11
73.9177	-7.76012	0.675779	-11.4832	1.6e-30	4.03e-29	ENSMUSG00000035493	21810	Tgfbi
10.8718	-7.76455	1.15483	-6.72354	1.77e-11	1.42e-10	ENSMUSG00000057604	30937	Lmcd1
12.1741	-7.83836	1.2159	-6.44657	1.14e-10	8.47e-10	ENSMUSG00000030268	12035	Bcat1
49.9928	-7.84268	0.799047	-9.81504	9.7e-23	1.68e-21	ENSMUSG00000028036	19220	Ptgfr
271.977	-7.87584	1.00162	-7.8631	3.75e-15	3.99e-14	ENSMUSG00000039116	215798	Adgrg6
20.7247	-7.9317	1.0898	-7.27812	3.39e-13	3.1e-12	ENSMUSG00000056270	109314	Prr9
17.0039	-7.98288	1.15145	-6.93289	4.12e-12	3.48e-11	ENSMUSG00000031561	23965	Tenm3
13.0259	-7.98371	1.1275	-7.08091	1.43e-12	1.26e-11	ENSMUSG00000030559	72433	Rab38
26.3234	-7.98496	1.11165	-7.18297	6.82e-13	6.13e-12	ENSMUSG00000060429	20649	Sntb1
526.499	-8.0082	0.468793	-17.0826	2e-65	1.48e-63	ENSMUSG00000041548	80888	Hspb8
14.1325	-8.02485	1.10903	-7.2359	4.62e-13	4.21e-12	ENSMUSG00000036111	109594	Lmo1
35.5084	-8.14338	1.06079	-7.67673	1.63e-14	1.65e-13	ENSMUSG00000020612	19084	Prkar1a
15.1517	-8.20137	1.11996	-7.3229	2.43e-13	2.25e-12	ENSMUSG00000014813	20855	Stc1
390.345	-8.20786	0.413123	-19.8678	7.72e-88	1e-85	ENSMUSG00000031453	19414	Rasa3
15.5331	-8.22649	1.12617	-7.30482	2.78e-13	2.56e-12	ENSMUSG00000038264	20361	Sema7a
132.384	-8.2366	0.842957	-9.77108	1.5e-22	2.55e-21	ENSMUSG00000095253	240064	Zfp799
704.896	-8.25359	0.290627	-28.3993	2.06e-177	9.83e-175	ENSMUSG00000026365	12628	Cfh
30.3328	-8.25487	1.10602	-7.46359	8.42e-14	8.09e-13	ENSMUSG00000010663	76267	Fads1
194.929	-8.26133	0.499008	-16.5555	1.46e-61	9.77e-60	ENSMUSG00000025089	14585	Gfra1
20.3624	-8.26709	1.17978	-7.00729	2.43e-12	2.09e-11	ENSMUSG00000031934	55991	Panx1
16.1113	-8.28468	1.16746	-7.09631	1.28e-12	1.13e-11	ENSMUSG00000020642	108089	Rnf144a
15.744	-8.29598	1.10275	-7.52297	5.35e-14	5.22e-13	ENSMUSG00000029675	13717	Eln
108.917	-8.32327	0.849174	-9.8016	1.11e-22	1.91e-21	ENSMUSG00000029669	269831	Tspan12
26.0283	-8.32397	1.14723	-7.25573	4e-13	3.65e-12	ENSMUSG00000039607	207181	Rbms3
30.2177	-8.35893	1.07475	-7.77756	7.39e-15	7.73e-14	ENSMUSG00000031342	14758	Gpm6b
130.558	-8.37632	0.849978	-9.85475	6.54e-23	1.14e-21	ENSMUSG00000095325	240066	Zfp870
244.167	-8.3852	0.42846	-19.5706	2.76e-85	3.41e-83	ENSMUSG00000071042	240168	Rasgrp3
272.76	-8.38653	0.562502	-14.9093	2.87e-50	1.42e-48	ENSMUSG00000040209	170753	Zfp704
325.489	-8.60443	1.04754	-8.21394	2.14e-16	2.48e-15	ENSMUSG00000030513	18553	Pcsk6
38.055	-8.61199	1.05709	-8.14692	3.73e-16	4.24e-15	ENSMUSG00000031070	211577	Mrgprf
19.8684	-8.62849	1.08531	-7.95025	1.86e-15	2.02e-14	ENSMUSG00000033350	54371	Chst2
21.972	-8.67523	1.12858	-7.68683	1.51e-14	1.53e-13	ENSMUSG00000098557	239217	Kctd12
35.7445	-8.75726	1.05459	-8.30392	1.01e-16	1.19e-15	ENSMUSG00000026043	12825	Col3a1
22.2158	-8.79459	1.07754	-8.16171	3.3e-16	3.78e-15	ENSMUSG00000059901	237360	Adamts14
122.34	-8.86783	0.836356	-10.6029	2.89e-26	5.99e-25	ENSMUSG00000031521	11593	Aga
31.5665	-8.88793	1.14288	-7.77675	7.44e-15	7.77e-14	ENSMUSG00000037997	101187	Parp11
24.6144	-8.90332	1.08996	-8.16851	3.12e-16	3.58e-15	ENSMUSG00000027894	229706	Slc6a17
106.077	-9.04389	0.854565	-10.583	3.57e-26	7.38e-25	ENSMUSG00000028766	11647	Alpl
28.5092	-9.08196	1.08926	-8.33777	7.57e-17	8.99e-16	ENSMUSG00000036198	75404	Arhgap36
66.1275	-9.16018	1.04304	-8.78223	1.6e-18	2.13e-17	ENSMUSG00000045658	98496	Pid1
54.7426	-9.2298	1.60493	-5.75089	8.88e-09	5.49e-08	ENSMUSG00000070469	269959	Adamtsl3
31.3337	-9.29275	1.06592	-8.71808	2.83e-18	3.7e-17	ENSMUSG00000054863	106014	Tafa5
52.5033	-9.41313	1.04173	-9.03608	1.62e-19	2.32e-18	ENSMUSG00000030022	101401	Adamts9
142.13	-9.41821	0.989563	-9.51754	1.77e-21	2.85e-20	ENSMUSG00000025104	29877	Hdgfl3
37.2966	-9.46116	1.06401	-8.89199	6e-19	8.25e-18	ENSMUSG00000023827	68262	Agpat4
287.763	-9.49009	0.730293	-12.9949	1.31e-38	4.49e-37	ENSMUSG00000045092	13609	S1pr1
42.3922	-9.70644	1.09596	-8.85657	8.25e-19	1.12e-17	ENSMUSG00000051331	12288	Cacna1c
274.904	-9.79948	1.03064	-9.50817	1.94e-21	3.12e-20	ENSMUSG00000042129	213391	Rassf4
50.0293	-9.92689	1.05099	-9.44527	3.55e-21	5.62e-20	ENSMUSG00000056870	70676	Gulp1
142.276	-10.2147	1.05444	-9.68734	3.41e-22	5.73e-21	ENSMUSG00000022013	66148	Dnajc15
104.013	-10.2341	1.0685	-9.57795	9.9e-22	1.61e-20	ENSMUSG00000046572	100515	Zfp518b
80.5414	-10.6129	1.04155	-10.1895	2.21e-24	4.18e-23	ENSMUSG00000028664	13844	Ephb2
81.0165	-10.6433	1.03675	-10.266	1e-24	1.93e-23	ENSMUSG00000017400	217154	Stac2
160.778	-10.9131	1.02802	-10.6157	2.52e-26	5.26e-25	ENSMUSG00000017667	228876	Zfp334
102.401	-10.9821	1.03526	-10.608	2.74e-26	5.69e-25	ENSMUSG00000033420	69538	Antxr1
142.992	-11.1117	1.04263	-10.6574	1.61e-26	3.42e-25	ENSMUSG00000092060	666938	Bend4
7541.96	-11.1159	0.308778	-35.9996	8.48e-284	1.11e-280	ENSMUSG00000024087	13078	Cyp1b1
280.422	-11.2849	1.02715	-10.9867	4.43e-28	1.01e-26	ENSMUSG00000075284	215280	Wipf1
165.946	-11.3783	1.03023	-11.0444	2.33e-28	5.4e-27	ENSMUSG00000031239	16431	Itm2a
194.642	-11.4317	1.02665	-11.1349	8.48e-29	1.99e-27	ENSMUSG00000005973	19672	Rcn1
142.598	-11.4763	1.03241	-11.116	1.05e-28	2.45e-27	ENSMUSG00000074934	23892	Grem1
310.655	-11.4826	1.02529	-11.1994	4.1e-29	9.68e-28	ENSMUSG00000037287	272589	Tbcel
484.989	-11.7335	0.845292	-13.881	8.26e-44	3.4e-42	ENSMUSG00000058254	21912	Tspan7
285.531	-11.7602	1.02758	-11.4445	2.5e-30	6.27e-29	ENSMUSG00000070867	666048	Trabd2b
227.612	-11.8978	1.03359	-11.5111	1.16e-30	2.93e-29	ENSMUSG00000039081	218820	Zfp503
387.885	-12.2332	1.02777	-11.9027	1.15e-32	3.1e-31	ENSMUSG00000024501	22240	Dpysl3
357.351	-12.2575	1.0289	-11.9132	1.01e-32	2.75e-31	ENSMUSG00000002808	105298	Epdr1
2965.26	-12.551	0.724786	-17.3168	3.51e-67	2.68e-65	ENSMUSG00000020674	69675	Pxdn
503.269	-12.6113	1.028	-12.2678	1.35e-34	3.96e-33	ENSMUSG00000033192	270084	Lpcat2
998.583	-12.7504	1.0222	-12.4736	1.04e-35	3.26e-34	ENSMUSG00000032076	54725	Cadm1
409.514	-12.9888	1.02656	-12.6528	1.08e-36	3.52e-35	ENSMUSG00000029838	19242	Ptn
736.991	-13.1358	1.04984	-12.5121	6.41e-36	2.02e-34	ENSMUSG00000052957	14451	Gas1
709.87	-13.2439	1.02354	-12.9392	2.7e-38	9.22e-37	ENSMUSG00000031740	17390	Mmp2
