# Supplementary material for: Long-term exposure to BAY2416964 reduces proliferation, migration and recapitulates transcriptional changes induced by AHR loss in PyMT-induced mammary tumor cells
Source: Front Oncol. 2024 Oct 10;14:1466658. doi: 10.3389/fonc.2024.1466658 (PMC11499230; doi:10.3389/fonc.2024.1466658)
Supplement: Supplementary file 5 [file Table2.xlsx]

## Sheet: Sheet1
Supplementary Table S2. Differentially expressed genes in LT-BAY cells compared with wildtype cells.
baseMean	log2FoldChange	lfcSE	stat	pvalue	padj	Ensembl	Entrez	Symbol
4.22433	5.95656	1.38476	4.3015	1.7e-05	5.14e-05	ENSMUSG00000054626	22441	Xlr
25.316	5.44935	1.37155	3.97314	7.09e-05	0.000197937	ENSMUSG00000049001	68169	Ndnf
16.4889	5.3478	0.858987	6.22571	4.79e-10	2.33e-09	ENSMUSG00000039611	67063	Pgap4
4.65683	5.23788	1.33793	3.91491	9.04e-05	0.00024925	ENSMUSG00000006649	54631	Nphs1
15.8281	5.14069	0.971598	5.29096	1.22e-07	4.66e-07	ENSMUSG00000114133	100504125	Btf3l4b
6.53305	5.13415	1.21079	4.24033	2.23e-05	6.66e-05	ENSMUSG00000059031	258728	Or5p58
16.2376	4.98886	1.15111	4.33395	1.46e-05	4.47e-05	ENSMUSG00000039200	75329	Atf7ip2
232.777	4.88457	0.228596	21.3677	2.67e-101	1.1e-98	ENSMUSG00000059040	433182	Eno1b
6.00596	4.80667	1.25936	3.81675	0.000135224	0.00036402	ENSMUSG00000024747	26358	Aldh1a7
20.2367	4.74574	0.665375	7.13243	9.86e-13	6.23e-12	ENSMUSG00000044737	317653	Klk14
21.9508	4.66985	0.581758	8.02714	9.98e-16	8.16e-15	ENSMUSG00000033208	20203	S100b
77.8913	4.62837	0.309477	14.9555	1.43e-50	9.66e-49	ENSMUSG00000058260	71907	Serpina9
3.28163	4.48341	1.47514	3.03932	0.00237112	0.00533361	ENSMUSG00000002384	12164	Bmp8b
154.471	4.42836	0.24637	17.9744	3.09e-72	4.25e-70	ENSMUSG00000051118	258336	Or7d10
165.378	4.38402	0.229052	19.1399	1.18e-81	2.22e-79	ENSMUSG00000068874	20341	Selenbp1
2.62741	4.37535	1.40093	3.12317	0.00178913	0.0041054	ENSMUSG00000032925	223272	Itgbl1
3.24906	4.26354	1.47546	2.88963	0.00385696	0.00838968	ENSMUSG00000048583	16002	Igf2
4.71988	4.21019	1.2835	3.28023	0.00103722	0.00246658	ENSMUSG00000062082	239849	Cd200r4
13.3226	4.17025	0.989003	4.21662	2.48e-05	7.36e-05	ENSMUSG00000041912	72634	Tdrkh
11.2149	4.05904	0.806586	5.03237	4.84e-07	1.75e-06	ENSMUSG00000046410	52150	Kcnk6
3.78312	4.01461	1.22355	3.28113	0.00103394	0.00245987	ENSMUSG00000060738	67505	Prl7c1
111.53	3.89834	0.244052	15.9734	1.96e-57	1.78e-55	ENSMUSG00000022596	57277	Slurp1
13.0226	3.87793	0.660814	5.86842	4.4e-09	1.95e-08	ENSMUSG00000069441	13510	Dsg1a
200.358	3.86088	0.169795	22.7385	1.86e-114	1.07e-111	ENSMUSG00000048939	268878	Atp13a5
27.821	3.82575	0.501107	7.6346	2.27e-14	1.64e-13	ENSMUSG00000074183	14857	Gsta1
1136.09	3.79919	0.160734	23.6365	1.62e-123	1.14e-120	ENSMUSG00000062382	434624	Ftl1-ps2
8.0581	3.67407	0.946114	3.88333	0.000103037	0.000281376	ENSMUSG00000042808	14776	Gpx2
4.31966	3.65711	1.20306	3.03984	0.00236707	0.00532526	ENSMUSG00000024109	18189	Nrxn1
164.199	3.65468	0.218836	16.7005	1.3e-62	1.36e-60	ENSMUSG00000030693	69540	Klk10
8.6951	3.59277	0.987987	3.63645	0.000276417	0.000713205	ENSMUSG00000118672	140474	Muc4
3.91903	3.54921	1.21529	2.92047	0.00349501	0.00765436	ENSMUSG00000079330	213409	Lemd1
42.4541	3.54234	0.367842	9.63005	5.97e-22	8.22e-21	ENSMUSG00000048572	226040	Tmem252
97.4227	3.53588	0.307041	11.516	1.1e-30	2.68e-29	ENSMUSG00000038600	140494	Atp6v0a4
174.882	3.53205	0.70681	4.99717	5.82e-07	2.08e-06	ENSMUSG00000040936	209012	Ulk4
5.90109	3.52934	0.93854	3.76046	0.000169603	0.00045039	ENSMUSG00000024691	107373	Fam111a
22.8912	3.51765	0.47144	7.46149	8.56e-14	5.92e-13	ENSMUSG00000061928	225256	Dsg1b
14.7238	3.48676	0.550778	6.33061	2.44e-10	1.22e-09	ENSMUSG00000058126	621054	Tpm3-rs7
4.47202	3.48562	1.09158	3.19319	0.00140708	0.00328314	ENSMUSG00000030156	12515	Cd69
5.27823	3.44829	1.19847	2.87725	0.00401162	0.00869905	ENSMUSG00000040471	71522	Ggt6
13.5456	3.43576	0.690109	4.97857	6.41e-07	2.27e-06	ENSMUSG00000041658	245670	Rragb
16.4614	3.38592	0.553494	6.11735	9.51e-10	4.5e-09	ENSMUSG00000027452	68738	Acss1
6.40941	3.385	0.960242	3.52515	0.000423246	0.0010634	ENSMUSG00000063651	72383	Cnfn
34.2589	3.36468	0.591791	5.6856	1.3e-08	5.54e-08	ENSMUSG00000028565	18027	Nfia
33.8194	3.36317	0.515352	6.52597	6.76e-11	3.57e-10	ENSMUSG00000089728	435921	Clec2f
16.6328	3.3449	0.594157	5.62966	1.81e-08	7.55e-08	ENSMUSG00000031089	56774	Slc6a14
236.952	3.34242	0.235567	14.1888	1.07e-45	6.09e-44	ENSMUSG00000027737	26570	Slc7a11
18.1544	3.31577	0.587894	5.64009	1.7e-08	7.12e-08	ENSMUSG00000028236	242285	Sdr16c5
4.30861	3.27797	1.10379	2.96973	0.00298066	0.00660408	ENSMUSG00000029727	13113	Cyp3a13
10.4409	3.23416	0.756782	4.27357	1.92e-05	5.79e-05	ENSMUSG00000079339	667373	Ifit1bl1
12.0117	3.22859	1.03641	3.11517	0.00183837	0.00421	ENSMUSG00000095730	76229	Vmn2r29
17.217	3.21723	0.535231	6.01092	1.84e-09	8.49e-09	ENSMUSG00000061186	353282	Sfmbt2
557.387	3.20946	0.140144	22.9011	4.53e-116	2.8e-113	ENSMUSG00000045690	72338	Wdr89
8.37103	3.18222	0.745997	4.26573	1.99e-05	5.99e-05	ENSMUSG00000064294	71724	Aox3
325.489	3.16812	0.239599	13.2226	6.5e-40	2.74e-38	ENSMUSG00000030513	18553	Pcsk6
14.6878	3.16013	0.591168	5.34557	9.01e-08	3.5e-07	ENSMUSG00000053279	11668	Aldh1a1
26.2348	3.15834	0.451976	6.98784	2.79e-12	1.68e-11	ENSMUSG00000053886	72281	Sh2d4a
5.24136	3.13557	1.07242	2.92383	0.00345751	0.0075792	ENSMUSG00000034362	209294	Csta1
284.239	3.11053	0.248756	12.5044	7.07e-36	2.41e-34	ENSMUSG00000022034	71988	Esco2
9.64533	3.10545	0.764922	4.05983	4.91e-05	0.000140138	ENSMUSG00000030854	19259	Ptpn5
22.3464	3.08443	0.456305	6.75957	1.38e-11	7.81e-11	ENSMUSG00000022595	68311	Lypd2
5.24859	3.07964	1.03956	2.96244	0.00305214	0.00674944	ENSMUSG00000022762	17968	Ncam2
7.0148	3.05705	0.832197	3.67346	0.000239285	0.000621886	ENSMUSG00000044734	66222	Serpinb1a
12.2447	3.04646	0.702652	4.33566	1.45e-05	4.44e-05	ENSMUSG00000037005	170745	Xpnpep2
73.4171	3.04204	0.278637	10.9176	9.5e-28	1.95e-26	ENSMUSG00000041731	226041	Pgm5
7.24779	3.02352	0.904007	3.34458	0.000824078	0.00198911	ENSMUSG00000044827	21897	Tlr1
5.73651	2.94676	0.980931	3.00405	0.00266414	0.00594563	ENSMUSG00000066682	545812	Pilrb2
1643.7	2.93203	0.255925	11.4566	2.18e-30	5.22e-29	ENSMUSG00000016756	12763	Cmah
15.85	2.92827	0.599962	4.88076	1.06e-06	3.67e-06	ENSMUSG00000019852	215821	Arfgef3
16.6375	2.89852	0.671522	4.31634	1.59e-05	4.82e-05	ENSMUSG00000074336	11425	Apoc4
271.977	2.86958	0.17902	16.0294	7.96e-58	7.54e-56	ENSMUSG00000039116	215798	Adgrg6
16.6899	2.86784	0.740059	3.87514	0.000106562	0.00029046	ENSMUSG00000028132	99887	Tlcd4
925.247	2.84632	0.16251	17.5147	1.11e-68	1.4e-66	ENSMUSG00000027326	76464	Knl1
27.2802	2.84514	0.445704	6.38349	1.73e-10	8.79e-10	ENSMUSG00000094595	100503583	Fsbp
6.09688	2.83651	0.815477	3.47835	0.000504518	0.00125273	ENSMUSG00000075141	258643	Or9m1b
70.4037	2.82884	0.274753	10.2959	7.35e-25	1.25e-23	ENSMUSG00000037188	230824	Grhl3
4141.09	2.82196	0.14617	19.306	4.78e-83	9.62e-81	ENSMUSG00000031004	17345	Mki67
12.0072	2.82077	0.633544	4.45237	8.49e-06	2.65e-05	ENSMUSG00000047728	223631	Ly6g2
2650.86	2.79501	0.135008	20.7026	3.28e-95	9.96e-93	ENSMUSG00000012443	16551	Kif11
15.3877	2.78467	0.742982	3.74796	0.000178278	0.000472103	ENSMUSG00000051910	20679	Sox6
123.258	2.74862	0.18786	14.6312	1.78e-48	1.12e-46	ENSMUSG00000075296	621603	Aldh3b2
264.181	2.74795	0.15765	17.4308	4.82e-68	5.97e-66	ENSMUSG00000021214	105349	Akr1c18
65.2302	2.73513	0.26019	10.512	7.6e-26	1.38e-24	ENSMUSG00000053675	74176	Tgm5
29.7807	2.71548	0.452137	6.00589	1.9e-09	8.73e-09	ENSMUSG00000028716	67182	Pdzk1ip1
433.61	2.61972	0.236143	11.0938	1.34e-28	2.9e-27	ENSMUSG00000036768	209737	Kif15
1341.92	2.60953	0.125444	20.8024	4.12e-96	1.35e-93	ENSMUSG00000027820	17380	Mme
7.85382	2.59525	0.774965	3.34886	0.000811447	0.0019598	ENSMUSG00000005583	17260	Mef2c
2679.93	2.59395	0.113333	22.8878	6.14e-116	3.66e-113	ENSMUSG00000058258	319554	Idi1
9.22568	2.58759	0.736654	3.51263	0.000443692	0.00111096	ENSMUSG00000037362	18133	Ccn3
12.9067	2.57584	0.547094	4.70822	2.5e-06	8.28e-06	ENSMUSG00000032315	13076	Cyp1a1
6.04914	2.54867	0.869295	2.93188	0.00336913	0.00739856	ENSMUSG00000031257	237038	Nox1
1028.94	2.54761	0.16257	15.6709	2.39e-55	1.93e-53	ENSMUSG00000022021	56419	Diaph3
4.29809	2.53193	0.877432	2.88561	0.00390658	0.00849187	ENSMUSG00000092572	241197	Serpinb10
13.4493	2.52635	0.750307	3.36708	0.000759677	0.00184279	ENSMUSG00000034258	217721	Flvcr2
6.50593	2.51986	0.88347	2.85223	0.00434135	0.0093573	ENSMUSG00000069300	319183	H2bc11
1227.99	2.51922	0.114968	21.9124	1.98e-106	9.37e-104	ENSMUSG00000034634	17068	Ly6d
1194.41	2.51698	0.136061	18.4989	2.11e-76	3.32e-74	ENSMUSG00000020330	15366	Hmmr
1730.43	2.48923	0.181084	13.7463	5.36e-43	2.63e-41	ENSMUSG00000024795	240641	Kif20b
267.55	2.48641	0.216135	11.504	1.26e-30	3.07e-29	ENSMUSG00000035365	75317	Parpbp
1497.11	2.47198	0.129334	19.1132	1.96e-81	3.67e-79	ENSMUSG00000033952	12316	Aspm
8.48957	2.4653	0.739474	3.33386	0.00085651	0.00206306	ENSMUSG00000062727	319184	H2bc12
311.829	2.46528	0.134344	18.3505	3.27e-75	5.06e-73	ENSMUSG00000053846	16891	Lipg
868.05	2.46402	0.153615	16.0402	6.69e-58	6.43e-56	ENSMUSG00000025154	71085	Arhgap19
1820.81	2.437	0.13612	17.9034	1.11e-71	1.5e-69	ENSMUSG00000026605	108000	Cenpf
376.955	2.43579	0.253997	9.58981	8.82e-22	1.2e-20	ENSMUSG00000039748	26909	Exo1
8.89664	2.41419	0.656454	3.67763	0.00023541	0.000612506	ENSMUSG00000113255	54339	Tes3-ps
365.862	2.39687	0.18858	12.7101	5.2e-37	1.86e-35	ENSMUSG00000046591	77011	Ticrr
268.594	2.3914	0.237212	10.0813	6.68e-24	1.06e-22	ENSMUSG00000032221	17427	Mns1
1855.19	2.39124	0.135829	17.6047	2.27e-69	2.94e-67	ENSMUSG00000045328	229841	Cenpe
1452.89	2.38291	0.150321	15.8522	1.36e-56	1.17e-54	ENSMUSG00000048327	70466	Ckap2l
1502.39	2.37139	0.178343	13.2969	2.41e-40	1.04e-38	ENSMUSG00000025001	15201	Hells
1500.72	2.36999	0.125804	18.8388	3.63e-79	6.29e-77	ENSMUSG00000027306	108907	Nusap1
84.044	2.3686	0.385058	6.15129	7.69e-10	3.65e-09	ENSMUSG00000024059	78785	Clip4
710.989	2.36512	0.17193	13.7563	4.67e-43	2.32e-41	ENSMUSG00000026779	67121	Mastl
120.217	2.36039	0.360924	6.53985	6.16e-11	3.27e-10	ENSMUSG00000036223	66468	Ska1
474.571	2.34798	0.190434	12.3297	6.27e-35	2.06e-33	ENSMUSG00000042489	269582	Clspn
385.659	2.34694	0.197237	11.8991	1.2e-32	3.33e-31	ENSMUSG00000028175	76131	Depdc1a
999.242	2.34342	0.144752	16.1892	6.01e-59	5.97e-57	ENSMUSG00000015880	54392	Ncapg
313.605	2.34267	0.179938	13.0193	9.51e-39	3.7e-37	ENSMUSG00000047534	217653	Mis18bp1
694.175	2.33687	0.0909253	25.701	1.14e-145	1.22e-142	ENSMUSG00000048373	14181	Fgfbp1
292.341	2.33468	0.272158	8.57842	9.62e-18	9.53e-17	ENSMUSG00000051235	209334	Gen1
593.437	2.31185	0.184977	12.4981	7.65e-36	2.59e-34	ENSMUSG00000041498	381293	Kif14
286.586	2.30876	0.217608	10.6097	2.69e-26	5.01e-25	ENSMUSG00000020185	52679	E2f7
633.602	2.30745	0.133634	17.2669	8.35e-67	9.73e-65	ENSMUSG00000074802	237436	Gas2l3
18.9482	2.29043	0.518456	4.41779	9.97e-06	3.09e-05	ENSMUSG00000000223	13497	Drp2
228.175	2.28569	0.222439	10.2756	9.08e-25	1.53e-23	ENSMUSG00000034329	237911	Brip1
40.0943	2.28286	0.474965	4.80637	1.54e-06	5.23e-06	ENSMUSG00000029095	231148	Ablim2
741.09	2.24378	0.144055	15.5759	1.06e-54	8.3e-53	ENSMUSG00000024056	67052	Ndc80
22.9575	2.23588	0.441029	5.0697	3.98e-07	1.45e-06	ENSMUSG00000043286	433091	Pnpla1
45.5087	2.23332	0.392397	5.69147	1.26e-08	5.36e-08	ENSMUSG00000051124	317758	Gimap9
1094.66	2.23232	0.130943	17.0481	3.61e-65	4.07e-63	ENSMUSG00000027379	12235	Bub1
39.8504	2.23089	0.377214	5.91413	3.34e-09	1.5e-08	ENSMUSG00000027364	75083	Usp50
167.086	2.22699	0.20957	10.6265	2.24e-26	4.22e-25	ENSMUSG00000030641	74041	Ddias
4179.66	2.22502	0.114046	19.5099	9.05e-85	1.99e-82	ENSMUSG00000036777	68743	Anln
895.444	2.21396	0.112885	19.6126	1.21e-85	2.82e-83	ENSMUSG00000024989	74107	Cep55
247.033	2.20095	0.153748	14.3153	1.76e-46	1.03e-44	ENSMUSG00000045932	15958	Ifit2
514.412	2.20082	0.11975	18.3785	1.95e-75	3.05e-73	ENSMUSG00000031137	14168	Fgf13
438.97	2.19988	0.162014	13.5783	5.39e-42	2.56e-40	ENSMUSG00000022322	20419	Shcbp1
16.7355	2.1927	0.763599	2.87153	0.00408492	0.00884609	ENSMUSG00000056486	108699	Chn1
397.572	2.18181	0.127251	17.1458	6.76e-66	7.72e-64	ENSMUSG00000044201	12532	Cdc25c
250.395	2.18029	0.174517	12.4933	8.12e-36	2.74e-34	ENSMUSG00000072980	70645	Oip5
46.7486	2.17997	0.416331	5.23614	1.64e-07	6.2e-07	ENSMUSG00000046804	53906	Phgr1
150.745	2.17966	0.201876	10.797	3.56e-27	7e-26	ENSMUSG00000020682	118453	Mmp28
7.86809	2.17929	0.704163	3.09487	0.001969	0.00448933	ENSMUSG00000027377	228576	Mall
39.3857	2.17436	0.405683	5.35974	8.33e-08	3.26e-07	ENSMUSG00000039004	12161	Bmp6
28.482	2.16505	0.415737	5.20773	1.91e-07	7.18e-07	ENSMUSG00000048416	17349	Mlf1
69.9394	2.15622	0.355046	6.07308	1.25e-09	5.86e-09	ENSMUSG00000030498	14453	Gas2
230.736	2.14357	0.235064	9.11908	7.58e-20	8.85e-19	ENSMUSG00000034206	77782	Polq
1333.13	2.1427	0.155366	13.7913	2.87e-43	1.45e-41	ENSMUSG00000040204	68026	Pclaf
26.0561	2.1187	0.420338	5.04047	4.64e-07	1.68e-06	ENSMUSG00000045064	72350	Zc2hc1c
433.346	2.11829	0.160934	13.1625	1.44e-39	5.93e-38	ENSMUSG00000050808	269328	Muc15
602.978	2.11237	0.12302	17.1709	4.38e-66	5.04e-64	ENSMUSG00000026380	81879	Tfcp2l1
367.282	2.10655	0.110007	19.1492	9.83e-82	1.88e-79	ENSMUSG00000041577	116847	Prelp
2153.12	2.10308	0.1402	15.0006	7.27e-51	5.04e-49	ENSMUSG00000041431	268697	Ccnb1
2056.46	2.10298	0.141927	14.8173	1.13e-49	7.47e-48	ENSMUSG00000027699	13605	Ect2
747.862	2.10118	0.151502	13.869	9.76e-44	4.95e-42	ENSMUSG00000020649	20135	Rrm2
756.339	2.10023	0.159822	13.141	1.92e-39	7.76e-38	ENSMUSG00000026683	66977	Nuf2
287.806	2.09866	0.172029	12.1994	3.13e-34	9.65e-33	ENSMUSG00000022033	52033	Pbk
57.5205	2.09861	0.264859	7.92352	2.31e-15	1.83e-14	ENSMUSG00000052551	94191	Adarb2
428.921	2.09381	0.18522	11.3045	1.25e-29	2.82e-28	ENSMUSG00000038379	22137	Ttk
1450.83	2.08896	0.122807	17.01	6.92e-65	7.69e-63	ENSMUSG00000033031	224171	Cip2a
170.619	2.08528	0.277861	7.50478	6.15e-14	4.29e-13	ENSMUSG00000039396	234258	Neil3
2141.33	2.07719	0.102633	20.2389	4.45e-91	1.19e-88	ENSMUSG00000031604	66234	Msmo1
318.957	2.076	0.268283	7.7381	1.01e-14	7.49e-14	ENSMUSG00000030528	12144	Blm
131.758	2.07428	0.227249	9.1278	6.99e-20	8.17e-19	ENSMUSG00000041695	16518	Kcnj2
29.092	2.06563	0.428236	4.82359	1.41e-06	4.83e-06	ENSMUSG00000030031	243574	Kbtbd8
10.1147	2.06494	0.553229	3.73251	0.000189581	0.00050014	ENSMUSG00000043430	76943	Psapl1
927.329	2.0639	0.136521	15.1178	1.24e-51	8.84e-50	ENSMUSG00000042029	76044	Ncapg2
429.394	2.06134	0.193543	10.6505	1.73e-26	3.27e-25	ENSMUSG00000035455	60530	Fignl1
1633.74	2.05872	0.172968	11.9023	1.15e-32	3.21e-31	ENSMUSG00000032254	71819	Kif23
57.4126	2.05801	0.451492	4.55823	5.16e-06	1.65e-05	ENSMUSG00000034883	69706	Lrr1
132.851	2.04942	0.282488	7.2549	4.02e-13	2.62e-12	ENSMUSG00000020181	260315	Nav3
12.1763	2.04187	0.601949	3.3921	0.000693593	0.00169295	ENSMUSG00000035896	19752	Rnase1
365.579	2.04181	0.172213	11.8563	2e-32	5.42e-31	ENSMUSG00000051220	236930	Ercc6l
52.712	2.03918	0.342534	5.9532	2.63e-09	1.19e-08	ENSMUSG00000042686	57339	Jph1
723.515	2.03872	0.144302	14.1282	2.55e-45	1.42e-43	ENSMUSG00000020493	270906	Prr11
15.5089	2.01636	0.574299	3.51098	0.00044645	0.00111769	ENSMUSG00000031214	94190	Ophn1
8.86452	2.00832	0.616378	3.25826	0.001121	0.00265247	ENSMUSG00000056071	20202	S100a9
308.235	2.00041	0.199095	10.0475	9.42e-24	1.47e-22	ENSMUSG00000039187	208836	Fanci
485.431	1.99573	0.109589	18.211	4.22e-74	6.23e-72	ENSMUSG00000019102	11670	Aldh3a1
31.944	1.99231	0.684565	2.91033	0.00361047	0.00788657	ENSMUSG00000061126	320997	Cyp4f39
36.5466	1.9904	0.364129	5.4662	4.6e-08	1.84e-07	ENSMUSG00000071019	242286	Sdr16c6
28.5058	1.98551	0.354642	5.59864	2.16e-08	8.94e-08	ENSMUSG00000050777	170706	Tmem37
123.949	1.98259	0.223884	8.85543	8.34e-19	8.97e-18	ENSMUSG00000020974	18974	Pole2
20.0351	1.98252	0.472382	4.19686	2.71e-05	7.98e-05	ENSMUSG00000060962	73712	Dmkn
2671.08	1.98049	0.147968	13.3846	7.44e-41	3.31e-39	ENSMUSG00000091491	627367	Vmn2r97
2395.95	1.972	0.138034	14.2864	2.66e-46	1.55e-44	ENSMUSG00000027715	12428	Ccna2
38.5139	1.96981	0.364714	5.40096	6.63e-08	2.62e-07	ENSMUSG00000037846	170799	Rtkn2
2020.83	1.96867	0.10407	18.9167	8.31e-80	1.49e-77	ENSMUSG00000041220	170439	Elovl6
15.8207	1.96797	0.512058	3.84325	0.000121417	0.000329167	ENSMUSG00000069301	319167	H2ac11
60.93	1.96134	0.242781	8.07864	6.55e-16	5.46e-15	ENSMUSG00000031303	270672	Map3k15
783.966	1.94752	0.091296	21.3319	5.74e-101	2.31e-98	ENSMUSG00000003849	18104	Nqo1
447.449	1.94407	0.150087	12.953	2.26e-38	8.68e-37	ENSMUSG00000031262	102920	Cenpi
567.889	1.94084	0.143689	13.5072	1.42e-41	6.59e-40	ENSMUSG00000025059	14933	Gk
128.744	1.93907	0.362225	5.3532	8.64e-08	3.37e-07	ENSMUSG00000021714	60411	Cenpk
157.848	1.92981	0.187399	10.2979	7.2e-25	1.23e-23	ENSMUSG00000067219	70701	Nipal1
23.0739	1.92906	0.519652	3.71222	0.000205451	0.000539794	ENSMUSG00000030510	545975	Cers3
116.036	1.92235	0.2903	6.62193	3.55e-11	1.93e-10	ENSMUSG00000020183	70574	Cpm
3411.67	1.91996	0.125605	15.2857	9.53e-53	7.07e-51	ENSMUSG00000034349	70099	Smc4
860.195	1.91621	0.167364	11.4494	2.37e-30	5.65e-29	ENSMUSG00000037725	80986	Ckap2
767.759	1.9141	0.130247	14.6959	6.85e-49	4.41e-47	ENSMUSG00000037544	218977	Dlgap5
281.351	1.91403	0.164024	11.6692	1.83e-31	4.68e-30	ENSMUSG00000031756	72155	Cenpn
2730.45	1.90853	0.119377	15.9874	1.56e-57	1.43e-55	ENSMUSG00000003779	19348	Kif20a
3142.49	1.90768	0.100716	18.9411	5.23e-80	9.46e-78	ENSMUSG00000027469	72119	Tpx2
278.327	1.90223	0.123668	15.3817	2.17e-53	1.66e-51	ENSMUSG00000092586	68468	Ly6g6c
539.523	1.90087	0.150886	12.598	2.16e-36	7.51e-35	ENSMUSG00000118665	231506	Lin54
769.379	1.89931	0.189739	10.0101	1.38e-23	2.13e-22	ENSMUSG00000029414	208628	Kntc1
286.013	1.89814	0.140347	13.5246	1.12e-41	5.22e-40	ENSMUSG00000037572	218973	Wdhd1
180.474	1.89221	0.152332	12.4216	2e-35	6.63e-34	ENSMUSG00000051278	71643	Zgrf1
183.094	1.89198	0.184755	10.2405	1.31e-24	2.18e-23	ENSMUSG00000037628	72391	Cdkn3
13.0885	1.89142	0.525147	3.60169	0.000316158	0.000808742	ENSMUSG00000046442	320472	Ppm1e
683.148	1.88877	0.135621	13.9269	4.35e-44	2.28e-42	ENSMUSG00000035683	17279	Melk
385.701	1.88608	0.209704	8.99403	2.38e-19	2.67e-18	ENSMUSG00000048922	108912	Cdca2
50.642	1.88459	0.318478	5.91748	3.27e-09	1.47e-08	ENSMUSG00000031374	22754	Zfp92
11.1637	1.8731	0.561396	3.3365	0.000848409	0.00204508	ENSMUSG00000006777	94179	Krt23
23.5652	1.87254	0.375017	4.99322	5.94e-07	2.12e-06	ENSMUSG00000033460	78248	Armcx1
135.76	1.86949	0.299771	6.23641	4.48e-10	2.18e-09	ENSMUSG00000031629	71876	Cenpu
32.5845	1.86946	0.432919	4.31827	1.57e-05	4.78e-05	ENSMUSG00000048012	243963	Zfp473
287.748	1.86834	0.160806	11.6185	3.32e-31	8.39e-30	ENSMUSG00000045659	233765	Plekha7
744.937	1.8674	0.138062	13.5258	1.1e-41	5.16e-40	ENSMUSG00000012350	13661	Ehf
9.79186	1.86531	0.649281	2.87289	0.00406734	0.00881155	ENSMUSG00000041817	320557	Fam169a
189.576	1.86326	0.17777	10.4813	1.05e-25	1.89e-24	ENSMUSG00000054321	72504	Taf4b
11.7213	1.85625	0.649704	2.85707	0.00427572	0.0092245	ENSMUSG00000047977	239167	Synb
47.8084	1.85018	0.343991	5.37855	7.51e-08	2.95e-07	ENSMUSG00000040133	381413	Gpr176
369.767	1.84754	0.180068	10.2603	1.06e-24	1.79e-23	ENSMUSG00000047702	258459	Or2y16
1978.79	1.84661	0.132141	13.9746	2.23e-44	1.19e-42	ENSMUSG00000037313	21335	Tacc3
2246.57	1.84656	0.132989	13.885	7.81e-44	3.99e-42	ENSMUSG00000038943	233406	Prc1
496.639	1.84535	0.125324	14.7247	4.47e-49	2.89e-47	ENSMUSG00000031245	50887	Hmgn5
2165.29	1.84401	0.135992	13.5597	6.94e-42	3.28e-40	ENSMUSG00000022360	70472	Atad2
70.5199	1.84222	0.285071	6.46231	1.03e-10	5.36e-10	ENSMUSG00000022422	72107	Dscc1
595.712	1.84027	0.144662	12.7212	4.51e-37	1.62e-35	ENSMUSG00000027115	228421	Kif18a
42.8098	1.83805	0.278771	6.59339	4.3e-11	2.32e-10	ENSMUSG00000033906	108672	Zdhhc15
21.0617	1.83509	0.545483	3.36415	0.000767793	0.00186079	ENSMUSG00000047040	217138	Prr15l
23.4466	1.83475	0.401545	4.56922	4.9e-06	1.57e-05	ENSMUSG00000041649	245671	Klf8
332.736	1.83011	0.182446	10.031	1.11e-23	1.73e-22	ENSMUSG00000017550	237877	Atad5
29.2742	1.82517	0.469881	3.88433	0.000102613	0.000280313	ENSMUSG00000003824	71846	Syce2
1654.01	1.81375	0.0860183	21.0856	1.08e-98	3.94e-96	ENSMUSG00000023832	110460	Acat2
589.467	1.81366	0.152425	11.8987	1.2e-32	3.34e-31	ENSMUSG00000022425	18606	Enpp2
360.578	1.81182	0.1422	12.7414	3.48e-37	1.26e-35	ENSMUSG00000040855	194590	Reps2
143.584	1.79277	0.286984	6.24693	4.19e-10	2.04e-09	ENSMUSG00000028587	18392	Orc1
1500.76	1.78877	0.139894	12.7866	1.95e-37	7.19e-36	ENSMUSG00000005410	17218	Mcm5
260.549	1.78633	0.192446	9.28221	1.66e-20	2.05e-19	ENSMUSG00000046179	108961	E2f8
1684.34	1.78169	0.133463	13.3496	1.19e-40	5.22e-39	ENSMUSG00000028312	14211	Smc2
14.6663	1.78145	0.503294	3.53959	0.000400756	0.00101148	ENSMUSG00000024770	70166	Lipn
615.593	1.77919	0.133298	13.3475	1.22e-40	5.36e-39	ENSMUSG00000027654	71878	Fam83d
174.327	1.77377	0.256441	6.91688	4.62e-12	2.73e-11	ENSMUSG00000030346	19362	Rad51ap1
1002.69	1.77318	0.0917827	19.3193	3.7e-83	7.73e-81	ENSMUSG00000042306	66166	S100a14
717.474	1.77063	0.15342	11.5411	8.19e-31	2.02e-29	ENSMUSG00000039782	231207	Cpeb2
731.995	1.76855	0.175785	10.0609	8.23e-24	1.29e-22	ENSMUSG00000007080	18973	Pole
23.3813	1.76808	0.493217	3.58479	0.000337345	0.000858435	ENSMUSG00000020911	16669	Krt19
105.264	1.76642	0.193887	9.11058	8.19e-20	9.53e-19	ENSMUSG00000016552	239554	Foxred2
999.593	1.76114	0.133813	13.1612	1.47e-39	6.02e-38	ENSMUSG00000029910	56150	Mad2l1
54.2612	1.76085	0.296754	5.9337	2.96e-09	1.34e-08	ENSMUSG00000067377	56496	Tspan6
972.824	1.75742	0.125264	14.0297	1.03e-44	5.54e-43	ENSMUSG00000028678	73804	Kif2c
311.199	1.7551	0.22789	7.70153	1.34e-14	9.88e-14	ENSMUSG00000034023	211651	Fancd2
6065.55	1.75429	0.115973	15.1267	1.08e-51	7.76e-50	ENSMUSG00000020914	21973	Top2a
3036.8	1.75164	0.245246	7.1424	9.17e-13	5.81e-12	ENSMUSG00000022797	22042	Tfrc
274.773	1.75011	0.153914	11.3707	5.85e-30	1.36e-28	ENSMUSG00000043029	246788	Trpv3
1391.4	1.74698	0.121912	14.3298	1.43e-46	8.46e-45	ENSMUSG00000034480	54004	Diaph2
14.4893	1.74644	0.590247	2.95883	0.00308806	0.00682324	ENSMUSG00000047369	240960	Dnah14
961.702	1.73857	0.130501	13.3223	1.72e-40	7.45e-39	ENSMUSG00000023505	14793	Cdca3
447.866	1.73708	0.14726	11.796	4.09e-32	1.1e-30	ENSMUSG00000028718	20460	Stil
2177.7	1.73403	0.108107	16.0399	6.73e-58	6.43e-56	ENSMUSG00000039704	320506	Lmbrd2
13.2762	1.728	0.480361	3.59731	0.000321531	0.000821048	ENSMUSG00000047419	76469	Cmya5
163.922	1.7217	0.231312	7.44319	9.83e-14	6.76e-13	ENSMUSG00000025666	192216	Tmem47
1547.81	1.71803	0.107599	15.9669	2.17e-57	1.97e-55	ENSMUSG00000015766	13860	Eps8
93.8081	1.71706	0.22116	7.76391	8.24e-15	6.15e-14	ENSMUSG00000021391	66336	Cenpp
520.428	1.71628	0.169231	10.1417	3.61e-24	5.83e-23	ENSMUSG00000021952	57258	Xpo4
438.036	1.71561	0.171392	10.0099	1.38e-23	2.13e-22	ENSMUSG00000005233	66442	Spc25
994.041	1.71504	0.148285	11.5658	6.14e-31	1.53e-29	ENSMUSG00000026039	68549	Sgo2a
63.7646	1.71324	0.260427	6.5786	4.75e-11	2.55e-10	ENSMUSG00000037855	216049	Zfp365
40.5996	1.71131	0.393708	4.34665	1.38e-05	4.23e-05	ENSMUSG00000043419	80515	Rnf227
112.449	1.70811	0.243119	7.02584	2.13e-12	1.3e-11	ENSMUSG00000019992	71804	Mtfr2
844.832	1.70554	0.375721	4.53937	5.64e-06	1.8e-05	ENSMUSG00000057182	20269	Scn3a
65.7331	1.69903	0.290257	5.85354	4.81e-09	2.13e-08	ENSMUSG00000021176	78767	Efcab11
507.069	1.68722	0.171473	9.83955	7.6e-23	1.11e-21	ENSMUSG00000017146	12189	Brca1
186.277	1.68517	0.242512	6.94879	3.68e-12	2.2e-11	ENSMUSG00000017499	23834	Cdc6
30.9002	1.68236	0.512724	3.28122	0.00103359	0.0024594	ENSMUSG00000023961	224794	Enpp4
86.4316	1.67896	0.20823	8.06302	7.44e-16	6.14e-15	ENSMUSG00000037010	30878	Apln
1010.71	1.67776	0.106398	15.7687	5.11e-56	4.31e-54	ENSMUSG00000028873	52276	Cdca8
228.264	1.6766	0.215752	7.77095	7.79e-15	5.85e-14	ENSMUSG00000026646	64707	Suv39h2
2274.48	1.67608	0.1524	10.9979	3.91e-28	8.18e-27	ENSMUSG00000022893	11504	Adamts1
525.876	1.67472	0.183717	9.11574	7.81e-20	9.1e-19	ENSMUSG00000032400	68014	Zwilch
321.491	1.66906	0.254655	6.55422	5.59e-11	2.99e-10	ENSMUSG00000055884	104806	Fancm
1398.33	1.66714	0.247485	6.73634	1.62e-11	9.13e-11	ENSMUSG00000058290	105988	Espl1
410.208	1.66528	0.146604	11.359	6.69e-30	1.54e-28	ENSMUSG00000043633	242408	Fam221b
698.36	1.65779	0.173543	9.55264	1.26e-21	1.69e-20	ENSMUSG00000006678	18968	Pola1
1107.68	1.65018	0.0807986	20.4234	1.04e-92	2.97e-90	ENSMUSG00000029154	231293	Cwh43
19.0726	1.64974	0.462853	3.56428	0.000364855	0.000925364	ENSMUSG00000048764	243083	Tmprss11f
6251.69	1.64884	0.0646899	25.4884	2.65e-143	2.51e-140	ENSMUSG00000033060	380928	Lmo7
117.965	1.64805	0.23926	6.88811	5.65e-12	3.32e-11	ENSMUSG00000047757	237211	Fancb
389.34	1.64604	0.230799	7.13192	9.9e-13	6.26e-12	ENSMUSG00000044934	238673	Zfp367
65.6005	1.63909	0.26508	6.18339	6.27e-10	3.01e-09	ENSMUSG00000032202	11891	Rab27a
2432.69	1.63888	0.183809	8.91624	4.82e-19	5.27e-18	ENSMUSG00000036202	51869	Rif1
379.555	1.63873	0.167232	9.79918	1.14e-22	1.63e-21	ENSMUSG00000028702	19366	Rad54l
164.477	1.6377	0.202707	8.07916	6.52e-16	5.44e-15	ENSMUSG00000026784	56075	Pdss1
51.0123	1.63441	0.454136	3.59894	0.000319516	0.000816422	ENSMUSG00000034427	217328	Myo15b
31.3407	1.63399	0.395529	4.13114	3.61e-05	0.000104873	ENSMUSG00000038151	12142	Prdm1
4261.57	1.63301	0.103567	15.7676	5.2e-56	4.35e-54	ENSMUSG00000023015	26934	Racgap1
1002.26	1.6323	0.0935091	17.4561	3.09e-68	3.86e-66	ENSMUSG00000074457	67860	S100a16
86.6427	1.62849	0.228483	7.12739	1.02e-12	6.45e-12	ENSMUSG00000051379	71436	Flrt3
647.478	1.62845	0.156654	10.3952	2.61e-25	4.57e-24	ENSMUSG00000025758	20873	Plk4
1907.64	1.62761	0.12136	13.4114	5.18e-41	2.32e-39	ENSMUSG00000030867	18817	Plk1
1672.66	1.62616	0.0903968	17.9891	2.37e-72	3.29e-70	ENSMUSG00000034906	215387	Ncaph
984.767	1.62567	0.139168	11.6813	1.59e-31	4.07e-30	ENSMUSG00000028068	404710	Iqgap3
1358.6	1.62372	0.144863	11.2087	3.7e-29	8.23e-28	ENSMUSG00000034311	16571	Kif4
19.297	1.62019	0.398716	4.06351	4.83e-05	0.000138053	ENSMUSG00000029864	76263	Gstk1
400.818	1.61738	0.1033	15.6571	2.97e-55	2.38e-53	ENSMUSG00000031351	22673	Zfp185
408.807	1.61487	0.159631	10.1163	4.68e-24	7.5e-23	ENSMUSG00000030254	58186	Rad18
726.524	1.61353	0.135957	11.868	1.74e-32	4.77e-31	ENSMUSG00000022385	29870	Gtse1
651.182	1.61284	0.138186	11.6715	1.78e-31	4.56e-30	ENSMUSG00000051378	70218	Kif18b
59.954	1.61225	0.299838	5.37707	7.57e-08	2.97e-07	ENSMUSG00000055978	14344	Fut2
22.096	1.612	0.404656	3.98363	6.79e-05	0.000189784	ENSMUSG00000031355	11856	Arhgap6
250.253	1.61049	0.225498	7.14192	9.2e-13	5.83e-12	ENSMUSG00000028212	12448	Ccne2
771.474	1.60915	0.284526	5.65554	1.55e-08	6.54e-08	ENSMUSG00000034218	11920	Atm
119.634	1.60902	0.245426	6.556	5.53e-11	2.95e-10	ENSMUSG00000090210	213119	Itga10
39.2546	1.60765	0.406383	3.95601	7.62e-05	0.000211645	ENSMUSG00000056185	225861	Snx32
102.689	1.60197	0.213719	7.49568	6.6e-14	4.59e-13	ENSMUSG00000031327	12212	Chic1
125.503	1.59766	0.207798	7.68853	1.49e-14	1.09e-13	ENSMUSG00000046449	245555	Nexmif
3143.05	1.59712	0.123597	12.9219	3.38e-38	1.29e-36	ENSMUSG00000011179	18263	Odc1
200.249	1.59167	0.185469	8.58186	9.34e-18	9.28e-17	ENSMUSG00000021697	218581	Depdc1b
454.632	1.59126	0.139133	11.437	2.73e-30	6.49e-29	ENSMUSG00000025395	19075	Prim1
4020.69	1.59125	0.121011	13.1496	1.71e-39	6.97e-38	ENSMUSG00000026434	98415	Nucks1
650.558	1.59098	0.171959	9.25207	2.2e-20	2.68e-19	ENSMUSG00000032783	78733	Troap
211.895	1.59001	0.242103	6.56751	5.12e-11	2.74e-10	ENSMUSG00000078773	623474	Rad54b
449.126	1.58981	0.149179	10.6571	1.62e-26	3.06e-25	ENSMUSG00000024791	67849	Cdca5
257.824	1.58931	0.193915	8.19587	2.49e-16	2.16e-15	ENSMUSG00000021765	14313	Fst
209.916	1.58824	0.446834	3.55443	0.000378799	0.000958615	ENSMUSG00000025912	17864	Mybl1
155.515	1.58678	0.204941	7.74261	9.74e-15	7.24e-14	ENSMUSG00000032589	12217	Bsn
1769.53	1.58573	0.137122	11.5644	6.25e-31	1.55e-29	ENSMUSG00000015749	66471	Anp32e
70.225	1.58557	0.314673	5.03878	4.69e-07	1.69e-06	ENSMUSG00000030091	54563	Nup210
487.445	1.58441	0.237017	6.68478	2.31e-11	1.28e-10	ENSMUSG00000022723	224273	Crybg3
457.364	1.58401	0.115019	13.7717	3.77e-43	1.88e-41	ENSMUSG00000022340	319613	Sybu
10.908	1.58286	0.534916	2.95908	0.0030856	0.00681875	ENSMUSG00000024957	16528	Kcnk4
288.659	1.57303	0.199294	7.89299	2.95e-15	2.31e-14	ENSMUSG00000027959	72776	Sass6
45.5252	1.57194	0.352289	4.46208	8.12e-06	2.54e-05	ENSMUSG00000036902	74513	Neto2
91.1975	1.56726	0.200478	7.81759	5.38e-15	4.11e-14	ENSMUSG00000004655	11826	Aqp1
928.748	1.56599	0.141216	11.0894	1.41e-28	3.04e-27	ENSMUSG00000040675	270685	Mthfd1l
292.098	1.56091	0.226727	6.88455	5.8e-12	3.4e-11	ENSMUSG00000021569	69716	Trip13
63.4165	1.56041	0.263965	5.91144	3.39e-09	1.52e-08	ENSMUSG00000043811	65079	Rtn4r
1723.86	1.5596	0.0798687	19.5271	6.46e-85	1.46e-82	ENSMUSG00000027533	16592	Fabp5
1584.23	1.55947	0.184541	8.4505	2.9e-17	2.75e-16	ENSMUSG00000022247	67832	Brix1
485.81	1.55768	0.150785	10.3305	5.13e-25	8.8e-24	ENSMUSG00000002983	19698	Relb
96.542	1.55459	0.208215	7.46627	8.25e-14	5.71e-13	ENSMUSG00000091945	666002	Vmn2r114
347.568	1.54461	0.173022	8.92722	4.37e-19	4.79e-18	ENSMUSG00000050549	70617	Fam241a
789.016	1.54392	0.156453	9.86827	5.71e-23	8.47e-22	ENSMUSG00000027323	19361	Rad51
399.334	1.54242	0.220157	7.00601	2.45e-12	1.49e-11	ENSMUSG00000015882	209707	Lcorl
27.0219	1.5411	0.456035	3.37935	0.00072657	0.00176808	ENSMUSG00000060275	100042150	Nrg2
6792.79	1.53731	0.0842666	18.2434	2.33e-74	3.51e-72	ENSMUSG00000027763	56758	Mbnl1
1429.08	1.53664	0.106301	14.4555	2.31e-47	1.41e-45	ENSMUSG00000027496	20878	Aurka
105.764	1.53454	0.243829	6.2935	3.1e-10	1.54e-09	ENSMUSG00000031292	382253	Cdkl5
302.409	1.53136	0.207577	7.37732	1.62e-13	1.09e-12	ENSMUSG00000021510	212281	Zfp729a
741.838	1.52709	0.14238	10.7255	7.73e-27	1.49e-25	ENSMUSG00000050965	18750	Prkca
5285.39	1.52612	0.10678	14.2922	2.45e-46	1.43e-44	ENSMUSG00000024640	107272	Psat1
47.1572	1.52427	0.342277	4.45331	8.46e-06	2.64e-05	ENSMUSG00000032826	109676	Ank2
122.503	1.52365	0.227426	6.69954	2.09e-11	1.17e-10	ENSMUSG00000056054	20201	S100a8
2437.53	1.52257	0.115937	13.1327	2.14e-39	8.65e-38	ENSMUSG00000017716	11799	Birc5
1142.38	1.5165	0.10427	14.5439	6.38e-48	3.95e-46	ENSMUSG00000002055	54141	Spag5
413.989	1.51264	0.165552	9.13696	6.42e-20	7.54e-19	ENSMUSG00000037278	69071	Tmem97
1733.73	1.51167	0.125994	11.998	3.64e-33	1.05e-31	ENSMUSG00000001517	14235	Foxm1
1643.74	1.50667	0.104802	14.3763	7.29e-47	4.39e-45	ENSMUSG00000046230	271564	Vps13a
192.519	1.50536	0.200956	7.491	6.84e-14	4.75e-13	ENSMUSG00000059897	234358	Zfp930
234.344	1.50335	0.27241	5.51869	3.42e-08	1.39e-07	ENSMUSG00000079092	18811	Prl2c2
111.408	1.49657	0.284078	5.26815	1.38e-07	5.24e-07	ENSMUSG00000034413	240055	Neurl1b
14610.6	1.49612	0.11835	12.6415	1.25e-36	4.39e-35	ENSMUSG00000020255	28109	Nopchap1
1043.15	1.49464	0.0933654	16.0085	1.11e-57	1.04e-55	ENSMUSG00000052085	76088	Dock8
1581.87	1.49352	0.102887	14.5161	9.58e-48	5.91e-46	ENSMUSG00000039197	11534	Adk
284.709	1.49088	0.182862	8.15304	3.55e-16	3.03e-15	ENSMUSG00000019773	67141	Fbxo5
30.3985	1.48871	0.449146	3.31454	0.000917945	0.0022005	ENSMUSG00000036006	193385	Ripor2
313.409	1.48802	0.17378	8.56265	1.1e-17	1.09e-16	ENSMUSG00000042606	233876	Hirip3
255.935	1.48594	0.116602	12.7437	3.38e-37	1.23e-35	ENSMUSG00000003271	54200	Sult2b1
572.149	1.48443	0.181666	8.17118	3.05e-16	2.62e-15	ENSMUSG00000032815	14087	Fanca
1661.76	1.48343	0.133103	11.1449	7.58e-29	1.66e-27	ENSMUSG00000022673	17217	Mcm4
1960.27	1.48255	0.102382	14.4806	1.61e-47	9.87e-46	ENSMUSG00000040084	12236	Bub1b
269.178	1.47577	0.124354	11.8674	1.75e-32	4.79e-31	ENSMUSG00000032358	208994	Fam83b
114.695	1.47514	0.180069	8.19211	2.57e-16	2.22e-15	ENSMUSG00000031372	24102	Trex2
1512.2	1.46979	0.140136	10.4883	9.77e-26	1.77e-24	ENSMUSG00000042444	235461	Mindy2
13.4113	1.46958	0.495171	2.96783	0.00299914	0.00664045	ENSMUSG00000028100	78373	Nudt17
470.865	1.46637	0.163686	8.95843	3.29e-19	3.65e-18	ENSMUSG00000026669	70024	Mcm10
677.093	1.4658	0.229089	6.39838	1.57e-10	8e-10	ENSMUSG00000029516	12704	Cit
853.607	1.46242	0.123394	11.8516	2.11e-32	5.73e-31	ENSMUSG00000030677	110033	Kif22
198.019	1.45747	0.19398	7.51348	5.76e-14	4.03e-13	ENSMUSG00000048387	23967	Osr1
1491.25	1.45646	0.133974	10.8712	1.58e-27	3.19e-26	ENSMUSG00000001228	18140	Uhrf1
1078.91	1.45634	0.101834	14.3012	2.15e-46	1.26e-44	ENSMUSG00000026622	18005	Nek2
63.8474	1.45523	0.247294	5.8846	3.99e-09	1.77e-08	ENSMUSG00000079173	22635	Zan
1374.25	1.45368	0.121374	11.9768	4.7e-33	1.34e-31	ENSMUSG00000020173	12808	Cobl
658.953	1.45351	0.14227	10.2165	1.67e-24	2.78e-23	ENSMUSG00000035329	70611	Fbxo33
1232.79	1.44701	0.110642	13.0783	4.38e-39	1.74e-37	ENSMUSG00000027018	107435	Hat1
63.4832	1.44615	0.309331	4.67508	2.94e-06	9.67e-06	ENSMUSG00000020774	11484	Aspa
603.515	1.44564	0.16024	9.02172	1.85e-19	2.1e-18	ENSMUSG00000017861	17865	Mybl2
248.551	1.4428	0.182145	7.92117	2.35e-15	1.86e-14	ENSMUSG00000023919	83815	Cenpq
1244.4	1.44252	0.117849	12.2404	1.89e-34	5.97e-33	ENSMUSG00000056394	16881	Lig1
136.123	1.44173	0.17367	8.30156	1.03e-16	9.26e-16	ENSMUSG00000051098	72852	Mblac2
566.8	1.43889	0.151618	9.49027	2.3e-21	3.02e-20	ENSMUSG00000023940	72415	Sgo1
1998.12	1.43831	0.111452	12.9052	4.21e-38	1.59e-36	ENSMUSG00000006398	107995	Cdc20
273.361	1.43762	0.135225	10.6313	2.13e-26	4.01e-25	ENSMUSG00000020038	12952	Cry1
1279.88	1.43758	0.133817	10.7429	6.4e-27	1.24e-25	ENSMUSG00000028614	72787	Ndc1
3187	1.43456	0.117286	12.2312	2.12e-34	6.65e-33	ENSMUSG00000001403	68612	Ube2c
624.389	1.43259	0.136835	10.4694	1.19e-25	2.13e-24	ENSMUSG00000062248	66197	Cks2
540.334	1.43138	0.14116	10.1401	3.67e-24	5.92e-23	ENSMUSG00000037474	76843	Dtl
119.202	1.43133	0.198568	7.20825	5.67e-13	3.65e-12	ENSMUSG00000019768	13982	Esr1
436.199	1.42992	0.229116	6.24104	4.35e-10	2.12e-09	ENSMUSG00000032413	114713	Rasa2
1441.28	1.42953	0.0942415	15.1688	5.69e-52	4.15e-50	ENSMUSG00000035898	231380	Uba6
435.347	1.42613	0.168899	8.44365	3.08e-17	2.91e-16	ENSMUSG00000018983	242705	E2f2
105.654	1.42449	0.19355	7.3598	1.84e-13	1.23e-12	ENSMUSG00000039238	319530	Zfp750
3937.45	1.42413	0.0737205	19.3179	3.8e-83	7.84e-81	ENSMUSG00000025185	67573	Loxl4
9925.52	1.42377	0.0686016	20.7542	1.12e-95	3.61e-93	ENSMUSG00000024529	16948	Lox
1086.71	1.42267	0.102704	13.8521	1.24e-43	6.23e-42	ENSMUSG00000045294	231070	Insig1
960.155	1.42158	0.201516	7.05445	1.73e-12	1.07e-11	ENSMUSG00000039585	270163	Myo9a
1368.38	1.42112	0.127034	11.1869	4.73e-29	1.05e-27	ENSMUSG00000002297	27214	Dbf4
2279.85	1.41949	0.0810671	17.51	1.2e-68	1.51e-66	ENSMUSG00000022636	11658	Alcam
492.255	1.41926	0.181553	7.81734	5.4e-15	4.12e-14	ENSMUSG00000021557	67269	Agtpbp1
3535.68	1.41864	0.110419	12.8478	8.85e-38	3.32e-36	ENSMUSG00000002718	110750	Cse1l
14.3269	1.41802	0.483256	2.93431	0.00334293	0.00734805	ENSMUSG00000033847	232889	Pla2g4c
711.918	1.41723	0.173763	8.15609	3.46e-16	2.96e-15	ENSMUSG00000020492	66140	Ska2
4818.22	1.41623	0.0815433	17.3679	1.44e-67	1.77e-65	ENSMUSG00000042410	228061	Agps
342.945	1.41603	0.127862	11.0746	1.67e-28	3.57e-27	ENSMUSG00000034066	227377	Farp2
330.125	1.41143	0.107251	13.16	1.49e-39	6.09e-38	ENSMUSG00000074909	240614	Ranbp6
256.179	1.40909	0.185509	7.59581	3.06e-14	2.19e-13	ENSMUSG00000033762	79456	Recql4
1737.17	1.40898	0.0895468	15.7345	8.77e-56	7.27e-54	ENSMUSG00000024378	170459	Stard4
144.879	1.40782	0.183917	7.65462	1.94e-14	1.41e-13	ENSMUSG00000034773	217216	Hrob
2899.28	1.40778	0.0748641	18.8044	6.95e-79	1.19e-76	ENSMUSG00000027555	71934	Car13
57.9996	1.40728	0.373335	3.76949	0.000163585	0.000435198	ENSMUSG00000046818	73284	Ddit4l
3722.64	1.40533	0.0898743	15.6366	4.1e-55	3.25e-53	ENSMUSG00000093930	208715	Hmgcs1
1665.72	1.40316	0.121975	11.5036	1.26e-30	3.07e-29	ENSMUSG00000014496	105522	Ankrd28
112.284	1.40074	0.185458	7.55287	4.26e-14	3.01e-13	ENSMUSG00000002565	20259	Scin
1163.84	1.3994	0.178307	7.84825	4.22e-15	3.25e-14	ENSMUSG00000033105	16987	Lss
1428.88	1.39859	0.0946338	14.7789	2e-49	1.32e-47	ENSMUSG00000031391	16728	L1cam
510.875	1.39746	0.177971	7.85218	4.09e-15	3.16e-14	ENSMUSG00000006378	26912	Gcat
1756.02	1.39713	0.148237	9.42498	4.3e-21	5.53e-20	ENSMUSG00000041859	17215	Mcm3
223.383	1.39451	0.157297	8.86544	7.62e-19	8.22e-18	ENSMUSG00000021965	219114	Ska3
2232.16	1.39442	0.117587	11.8586	1.94e-32	5.3e-31	ENSMUSG00000021824	55946	Ap3m1
135.27	1.38756	0.156602	8.86042	7.97e-19	8.58e-18	ENSMUSG00000035158	17342	Mitf
17.9721	1.38642	0.47923	2.89302	0.00381563	0.00830539	ENSMUSG00000044966	319701	Fbxo48
455.17	1.38041	0.161788	8.53224	1.44e-17	1.4e-16	ENSMUSG00000040929	19726	Rfx3
2347.59	1.38015	0.089733	15.3806	2.21e-53	1.68e-51	ENSMUSG00000034593	17918	Myo5a
1829.95	1.37891	0.105702	13.0453	6.76e-39	2.66e-37	ENSMUSG00000032218	12442	Ccnb2
20.8239	1.37884	0.389779	3.5375	0.000403937	0.00101903	ENSMUSG00000050520	54420	Cldn8
79.7495	1.3761	0.297033	4.63283	3.61e-06	1.17e-05	ENSMUSG00000053835	15042	H2-T24
137.722	1.37594	0.249565	5.51334	3.52e-08	1.43e-07	ENSMUSG00000044921	237504	Rassf9
111.483	1.37556	0.220621	6.23492	4.52e-10	2.2e-09	ENSMUSG00000078521	69885	Aunip
1169.2	1.37512	0.105539	13.0295	8.31e-39	3.25e-37	ENSMUSG00000030522	233315	Mtmr10
1287.04	1.37203	0.175007	7.83987	4.51e-15	3.47e-14	ENSMUSG00000026384	19258	Ptpn4
1494.38	1.37029	0.104391	13.1265	2.32e-39	9.36e-38	ENSMUSG00000056632	13512	Dsg3
143.964	1.36924	0.188951	7.24656	4.27e-13	2.78e-12	ENSMUSG00000050395	326623	Tnfsf15
2629.38	1.36701	0.150068	9.10926	8.29e-20	9.64e-19	ENSMUSG00000020532	107476	Acaca
1180.36	1.36658	0.10345	13.2101	7.67e-40	3.21e-38	ENSMUSG00000022512	12737	Cldn1
70.1542	1.36582	0.19397	7.04138	1.9e-12	1.17e-11	ENSMUSG00000071722	270624	Spin4
115.421	1.36572	0.209243	6.52696	6.71e-11	3.55e-10	ENSMUSG00000036875	327762	Dna2
1083.27	1.36566	0.151279	9.02744	1.76e-19	1.99e-18	ENSMUSG00000074925	72351	Ptar1
174.727	1.36555	0.217163	6.28815	3.21e-10	1.59e-09	ENSMUSG00000035834	67486	Polr3g
214.429	1.36528	0.192044	7.1092	1.17e-12	7.32e-12	ENSMUSG00000067931	381066	Zfp948
324.505	1.36381	0.17619	7.74053	9.9e-15	7.35e-14	ENSMUSG00000026955	72080	Sapcd2
280.425	1.36357	0.167463	8.14248	3.87e-16	3.3e-15	ENSMUSG00000021707	13361	Dhfr
39.4611	1.36007	0.349396	3.89264	9.92e-05	0.000271478	ENSMUSG00000037991	223970	Rmi2
928.117	1.35985	0.134704	10.0951	5.81e-24	9.24e-23	ENSMUSG00000020897	20877	Aurkb
2536.54	1.35967	0.160178	8.48849	2.09e-17	2.01e-16	ENSMUSG00000032253	83946	Phip
2311.35	1.35864	0.139775	9.72024	2.47e-22	3.46e-21	ENSMUSG00000005148	12224	Klf5
67.1161	1.35325	0.263775	5.13033	2.89e-07	1.07e-06	ENSMUSG00000057457	18675	Phex
24.5723	1.35117	0.351865	3.84002	0.000123022	0.000333181	ENSMUSG00000033949	28105	Trim36
2797.86	1.35047	0.12526	10.7814	4.22e-27	8.26e-26	ENSMUSG00000005871	11789	Apc
1456.41	1.34994	0.399647	3.37782	0.000730621	0.0017774	ENSMUSG00000028560	230484	Usp1
982.934	1.349	0.115296	11.7004	1.27e-31	3.3e-30	ENSMUSG00000024556	107029	Me2
763.265	1.34867	0.15968	8.44609	3.01e-17	2.86e-16	ENSMUSG00000032740	108686	Ccdc88a
1799.47	1.34744	0.137992	9.76465	1.6e-22	2.28e-21	ENSMUSG00000020841	12874	Cpd
2042.42	1.34558	0.136839	9.83332	8.09e-23	1.18e-21	ENSMUSG00000037270	229227	Bltp1
2015.82	1.34103	0.141939	9.44796	3.46e-21	4.47e-20	ENSMUSG00000024660	16319	Incenp
981.096	1.34097	0.176817	7.58395	3.35e-14	2.39e-13	ENSMUSG00000072082	12449	Ccnf
942.8	1.34024	0.0789118	16.984	1.08e-64	1.18e-62	ENSMUSG00000031349	18194	Nsdhl
688.976	1.33904	0.153791	8.7069	3.12e-18	3.22e-17	ENSMUSG00000046111	319675	Cep295
21.4753	1.33659	0.452553	2.95345	0.00314247	0.00693585	ENSMUSG00000018752	619441	Tnfsfm13
3424.54	1.33276	0.10124	13.1643	1.41e-39	5.81e-38	ENSMUSG00000035133	11855	Arhgap5
185.341	1.33217	0.172885	7.70554	1.3e-14	9.59e-14	ENSMUSG00000074519	626848	Zfp971
652.344	1.32953	0.0880769	15.0951	1.74e-51	1.24e-49	ENSMUSG00000020601	217410	Trib2
2474.51	1.32754	0.0846599	15.6808	2.05e-55	1.66e-53	ENSMUSG00000001467	13121	Cyp51
4092.9	1.32479	0.102583	12.9143	3.74e-38	1.42e-36	ENSMUSG00000030978	20133	Rrm1
2872.04	1.32411	0.0862632	15.3496	3.56e-53	2.68e-51	ENSMUSG00000034903	319876	Cobll1
15.148	1.32206	0.461117	2.86708	0.00414279	0.00895814	ENSMUSG00000074272	26365	Ceacam1
4955.03	1.32128	0.104714	12.6179	1.68e-36	5.88e-35	ENSMUSG00000018362	16647	Kpna2
9232.49	1.31605	0.0795216	16.5495	1.61e-61	1.65e-59	ENSMUSG00000020580	19878	Rock2
522.469	1.31418	0.157574	8.34011	7.42e-17	6.76e-16	ENSMUSG00000005667	17768	Mthfd2
1843.16	1.31139	0.0673325	19.4763	1.75e-84	3.8e-82	ENSMUSG00000021273	14137	Fdft1
17.3703	1.30866	0.409111	3.19878	0.0013801	0.00322572	ENSMUSG00000015968	12289	Cacna1d
196.728	1.30367	0.160945	8.10012	5.49e-16	4.61e-15	ENSMUSG00000032091	214523	Tmprss4
773.063	1.3036	0.10917	11.941	7.24e-33	2.03e-31	ENSMUSG00000034187	18195	Nsf
542.641	1.30273	0.209993	6.20369	5.52e-10	2.66e-09	ENSMUSG00000029638	170772	Glcci1
19.3551	1.30247	0.443506	2.93677	0.00331651	0.00729296	ENSMUSG00000092032	628444	Vmn2r59
25.1974	1.30018	0.371093	3.50365	0.000458929	0.00114679	ENSMUSG00000036528	19024	Ppfibp2
300.981	1.29965	0.172279	7.54385	4.56e-14	3.22e-13	ENSMUSG00000039987	68770	Phtf2
286.318	1.2993	0.198636	6.54108	6.11e-11	3.25e-10	ENSMUSG00000022960	60364	Donson
35.0749	1.29688	0.431956	3.00234	0.00267914	0.00597552	ENSMUSG00000002980	57278	Bcam
2744.45	1.29612	0.094224	13.7557	4.71e-43	2.33e-41	ENSMUSG00000024290	19877	Rock1
332.641	1.29576	0.175895	7.36664	1.75e-13	1.17e-12	ENSMUSG00000025150	12409	Cbr2
972.362	1.29452	0.0948152	13.6531	1.94e-42	9.3e-41	ENSMUSG00000035293	217558	G2e3
337.664	1.29055	0.199015	6.48467	8.89e-11	4.65e-10	ENSMUSG00000003929	224694	Zfp81
384.409	1.29048	0.146143	8.83025	1.04e-18	1.12e-17	ENSMUSG00000069910	70385	Spdl1
138.602	1.28907	0.200009	6.44505	1.16e-10	5.98e-10	ENSMUSG00000058748	233987	Zfp958
876.165	1.28595	0.116404	11.0473	2.26e-28	4.8e-27	ENSMUSG00000079470	195434	Utp14b
704.645	1.2854	0.131799	9.75272	1.8e-22	2.54e-21	ENSMUSG00000029366	13178	Dck
1664.74	1.28442	0.113621	11.3044	1.25e-29	2.82e-28	ENSMUSG00000037416	240283	Dmxl1
661.357	1.28267	0.142273	9.01553	1.96e-19	2.21e-18	ENSMUSG00000041064	208084	Pif1
26.7754	1.2824	0.335429	3.82318	0.000131743	0.000355186	ENSMUSG00000054568	13531	Usp17la
814.13	1.28095	0.110282	11.6152	3.45e-31	8.68e-30	ENSMUSG00000022674	70620	Ube2v2
1434.92	1.2805	0.110299	11.6093	3.69e-31	9.24e-30	ENSMUSG00000037486	75302	Asxl2
1613.81	1.27885	0.137249	9.31769	1.19e-20	1.48e-19	ENSMUSG00000041219	228482	Arhgap11a
370.183	1.27791	0.249824	5.11522	3.13e-07	1.15e-06	ENSMUSG00000087370	621976	Tmem170b
351.511	1.27502	0.148314	8.59675	8.2e-18	8.2e-17	ENSMUSG00000034875	110959	Nudt19
165.913	1.27449	0.210349	6.05895	1.37e-09	6.38e-09	ENSMUSG00000027454	69270	Gins1
1147.33	1.27028	0.0955514	13.2942	2.5e-40	1.08e-38	ENSMUSG00000036499	216238	Eea1
988.725	1.26785	0.107214	11.8255	2.88e-32	7.76e-31	ENSMUSG00000036745	70892	Ttll7
2155.48	1.26728	0.0966303	13.1147	2.71e-39	1.09e-37	ENSMUSG00000021670	15357	Hmgcr
51.0549	1.26667	0.273278	4.6351	3.57e-06	1.16e-05	ENSMUSG00000024352	71242	Spata24
220.219	1.26622	0.184288	6.87089	6.38e-12	3.72e-11	ENSMUSG00000027353	66634	Mcm8
488.286	1.26607	0.202081	6.26514	3.72e-10	1.83e-09	ENSMUSG00000028613	16975	Lrp8
276.833	1.26588	0.152973	8.27517	1.28e-16	1.14e-15	ENSMUSG00000096696	449000	Zfp960
16877.6	1.26393	0.103008	12.2702	1.31e-34	4.21e-33	ENSMUSG00000021270	15519	Hsp90aa1
572.765	1.26309	0.0966375	13.0704	4.86e-39	1.93e-37	ENSMUSG00000027508	94212	Pag1
408.054	1.26155	0.160012	7.88413	3.17e-15	2.47e-14	ENSMUSG00000028194	69219	Ddah1
63.0038	1.25673	0.356047	3.52969	0.00041605	0.0010463	ENSMUSG00000034303	245902	Ccdc15
161.258	1.25443	0.199529	6.28694	3.24e-10	1.6e-09	ENSMUSG00000031381	18700	Piga
147.293	1.25379	0.175969	7.12503	1.04e-12	6.56e-12	ENSMUSG00000028115	171388	Bnipl
474.606	1.25286	0.136535	9.17611	4.47e-20	5.32e-19	ENSMUSG00000027550	71710	Lrrcc1
1880.39	1.25065	0.0858276	14.5716	4.26e-48	2.67e-46	ENSMUSG00000020300	67579	Cpeb4
295.231	1.24904	0.179729	6.94958	3.66e-12	2.19e-11	ENSMUSG00000041718	67574	Alg13
1084.94	1.24866	0.136023	9.17977	4.32e-20	5.15e-19	ENSMUSG00000026565	18986	Pou2f1
562.479	1.24862	0.117896	10.5909	3.29e-26	6.09e-25	ENSMUSG00000034327	105440	Kctd9
185.792	1.2486	0.160731	7.76825	7.96e-15	5.96e-14	ENSMUSG00000047344	236285	Lancl3
51.7219	1.24799	0.379891	3.28513	0.00101936	0.00242877	ENSMUSG00000027859	18049	Ngf
1043.02	1.24736	0.14474	8.61798	6.81e-18	6.86e-17	ENSMUSG00000028403	68268	Zdhhc21
1128.61	1.24501	0.073679	16.8978	4.67e-64	5.05e-62	ENSMUSG00000039529	54670	Atp8b1
258.31	1.24252	0.239171	5.19511	2.05e-07	7.66e-07	ENSMUSG00000032113	12649	Chek1
822.799	1.24222	0.0995676	12.4762	1.01e-35	3.38e-34	ENSMUSG00000031647	71306	Mfap3l
84.564	1.23946	0.350503	3.53624	0.000405873	0.00102359	ENSMUSG00000040473	207686	Cfap69
640.863	1.239	0.112616	11.0019	3.74e-28	7.86e-27	ENSMUSG00000009207	69605	Lnpk
250.533	1.2384	0.179776	6.88857	5.64e-12	3.31e-11	ENSMUSG00000037681	272636	Esyt3
3373.23	1.236	0.0607703	20.3389	5.82e-92	1.59e-89	ENSMUSG00000059743	110196	Fdps
148.89	1.23528	0.199386	6.1954	5.81e-10	2.8e-09	ENSMUSG00000046295	234396	Ankle1
68.7319	1.23506	0.213237	5.79198	6.96e-09	3.02e-08	ENSMUSG00000019838	72472	Slc16a10
28.7381	1.23426	0.309404	3.98915	6.63e-05	0.000185814	ENSMUSG00000043073	625530	Usp17le
733.982	1.2316	0.0780052	15.7887	3.72e-56	3.15e-54	ENSMUSG00000043003	242505	Rasef
809.308	1.23084	0.151286	8.13588	4.09e-16	3.48e-15	ENSMUSG00000024423	16210	Impact
28.6755	1.22791	0.408119	3.00872	0.00262351	0.00586201	ENSMUSG00000020566	68775	Atp6v1c2
263.288	1.22672	0.168367	7.286	3.19e-13	2.1e-12	ENSMUSG00000044149	77286	Nkrf
826.317	1.22501	0.0822771	14.8888	3.9e-50	2.6e-48	ENSMUSG00000025324	11982	Atp10a
1310.16	1.22106	0.0893317	13.6688	1.56e-42	7.55e-41	ENSMUSG00000036825	99167	Ssx2ip
560.056	1.22037	0.143826	8.48505	2.16e-17	2.07e-16	ENSMUSG00000066441	17252	Rdh11
1655.46	1.21823	0.103282	11.7952	4.13e-32	1.11e-30	ENSMUSG00000032902	20501	Slc16a1
805.817	1.21538	0.148778	8.16913	3.11e-16	2.67e-15	ENSMUSG00000002413	109880	Braf
1968.15	1.21515	0.105192	11.5517	7.23e-31	1.79e-29	ENSMUSG00000058690	72972	Ccser2
1228.32	1.21344	0.10116	11.9953	3.76e-33	1.08e-31	ENSMUSG00000024542	70799	Cep192
191.246	1.21334	0.208331	5.8241	5.74e-09	2.51e-08	ENSMUSG00000068101	66570	Cenpm
322.215	1.21046	0.160779	7.52872	5.12e-14	3.6e-13	ENSMUSG00000029521	50883	Chek2
47.2918	1.21043	0.286685	4.22216	2.42e-05	7.19e-05	ENSMUSG00000021803	170677	Cdhr1
5582.69	1.21028	0.140435	8.61811	6.81e-18	6.86e-17	ENSMUSG00000003847	54446	Nfat5
78.7336	1.20987	0.279178	4.33368	1.47e-05	4.47e-05	ENSMUSG00000061544	381067	Zfp229
3524.88	1.20964	0.116483	10.3847	2.91e-25	5.06e-24	ENSMUSG00000038252	68298	Ncapd2
1873.44	1.20771	0.0892667	13.5293	1.05e-41	4.93e-40	ENSMUSG00000029238	12753	Clock
168.02	1.20702	0.169867	7.10571	1.2e-12	7.5e-12	ENSMUSG00000039055	268465	Eme1
260.322	1.20588	0.121097	9.958	2.33e-23	3.52e-22	ENSMUSG00000055866	18627	Per2
21.6103	1.2049	0.421397	2.8593	0.00424573	0.00916594	ENSMUSG00000030200	66813	Bcl2l14
35.663	1.20477	0.340818	3.53492	0.000407892	0.0010282	ENSMUSG00000035861	319875	Tmprss11b
2017.6	1.20383	0.0758717	15.8667	1.08e-56	9.37e-55	ENSMUSG00000025757	18415	Hspa4l
569.408	1.20114	0.110881	10.8327	2.41e-27	4.8e-26	ENSMUSG00000021294	668303	Kif26a
554.167	1.20089	0.0979991	12.254	1.6e-34	5.06e-33	ENSMUSG00000038168	210530	P3h2
799.841	1.19505	0.115912	10.31	6.35e-25	1.08e-23	ENSMUSG00000041238	225182	Rbbp8
113.726	1.19488	0.206383	5.78965	7.05e-09	3.06e-08	ENSMUSG00000022040	13850	Ephx2
4956.35	1.19484	0.0919395	12.9959	1.29e-38	5e-37	ENSMUSG00000019961	21917	Tmpo
720.053	1.19236	0.123146	9.68251	3.58e-22	4.99e-21	ENSMUSG00000042590	76582	Ipo11
4375.66	1.19081	0.106204	11.2125	3.54e-29	7.89e-28	ENSMUSG00000040549	75786	Ckap5
2426.29	1.18864	0.141805	8.38222	5.19e-17	4.81e-16	ENSMUSG00000034317	66949	Trim59
994.299	1.18863	0.117477	10.118	4.6e-24	7.38e-23	ENSMUSG00000026675	15490	Hsd17b7
29.0632	1.18839	0.336946	3.52696	0.000420366	0.00105666	ENSMUSG00000019756	73244	Prl8a1
573.822	1.18676	0.144851	8.19297	2.55e-16	2.21e-15	ENSMUSG00000035049	107094	Rrp12
525.087	1.18557	0.104324	11.3643	6.3e-30	1.46e-28	ENSMUSG00000047141	72020	Zfp654
672.527	1.18557	0.0928859	12.7637	2.62e-37	9.56e-36	ENSMUSG00000021678	14063	F2rl1
2459.52	1.18514	0.12578	9.42228	4.41e-21	5.66e-20	ENSMUSG00000024298	208292	Zfp871
2763.98	1.1837	0.092739	12.7638	2.61e-37	9.56e-36	ENSMUSG00000022139	105559	Mbnl2
2167.16	1.18292	0.128239	9.22434	2.85e-20	3.46e-19	ENSMUSG00000055296	242474	Tmem245
687.183	1.18216	0.136946	8.63235	6.01e-18	6.08e-17	ENSMUSG00000032409	245000	Atr
41.4808	1.17971	0.263151	4.48301	7.36e-06	2.32e-05	ENSMUSG00000042532	71146	Golga7b
705.198	1.17933	0.11762	10.0266	1.17e-23	1.81e-22	ENSMUSG00000062949	320940	Atp11c
749.542	1.17812	0.10948	10.7611	5.25e-27	1.03e-25	ENSMUSG00000063663	382236	Brwd3
3730.99	1.1779	0.100355	11.7374	8.2e-32	2.16e-30	ENSMUSG00000026355	17219	Mcm6
438.657	1.17663	0.125959	9.34134	9.51e-21	1.2e-19	ENSMUSG00000020650	12033	Bcap29
291.246	1.17547	0.161402	7.28287	3.27e-13	2.14e-12	ENSMUSG00000055373	14348	Fut9
49.959	1.17528	0.251751	4.66842	3.04e-06	9.97e-06	ENSMUSG00000091382	171199	Vmn1r18
368.642	1.17471	0.239143	4.91217	9.01e-07	3.15e-06	ENSMUSG00000022708	56490	Zbtb20
2296.65	1.17422	0.157948	7.4342	1.05e-13	7.2e-13	ENSMUSG00000021377	110052	Dek
476.067	1.17343	0.112931	10.3907	2.73e-25	4.77e-24	ENSMUSG00000039031	73910	Arhgap18
4410.53	1.17109	0.0898598	13.0324	8.01e-39	3.14e-37	ENSMUSG00000005802	22785	Slc30a4
2156.01	1.17073	0.0994147	11.7762	5.18e-32	1.38e-30	ENSMUSG00000033014	94093	Trim33
901.42	1.17067	0.185932	6.29625	3.05e-10	1.52e-09	ENSMUSG00000049658	544971	Bdp1
4756	1.16947	0.136752	8.55177	1.21e-17	1.19e-16	ENSMUSG00000030655	233789	Smg1
143.262	1.16896	0.212604	5.49827	3.84e-08	1.55e-07	ENSMUSG00000044005	216456	Gls2
2096.25	1.16851	0.103691	11.2691	1.86e-29	4.2e-28	ENSMUSG00000024483	108857	Ankhd1
193.176	1.16662	0.19393	6.01568	1.79e-09	8.25e-09	ENSMUSG00000063767	381493	S100a7a
1575.79	1.16646	0.176047	6.62586	3.45e-11	1.88e-10	ENSMUSG00000073664	269198	Nbeal1
525.049	1.16264	0.161775	7.18675	6.64e-13	4.24e-12	ENSMUSG00000022672	19090	Prkdc
932.087	1.16209	0.19581	5.93479	2.94e-09	1.33e-08	ENSMUSG00000058006	100019	Mdn1
1425.4	1.16158	0.117915	9.85097	6.79e-23	9.96e-22	ENSMUSG00000054814	69727	Usp46
1056.21	1.16105	0.1076	10.7904	3.82e-27	7.52e-26	ENSMUSG00000041058	107568	Wwp1
1915.03	1.16081	0.108821	10.6671	1.45e-26	2.75e-25	ENSMUSG00000070348	12443	Ccnd1
2939.29	1.16072	0.111173	10.4407	1.62e-25	2.86e-24	ENSMUSG00000042323	66923	Pbrm1
803.772	1.15985	0.0933593	12.4235	1.95e-35	6.49e-34	ENSMUSG00000026576	11931	Atp1b1
101.979	1.15945	0.376899	3.0763	0.00209587	0.00475703	ENSMUSG00000042010	100705	Acacb
17.222	1.15943	0.404183	2.86857	0.00412336	0.0089187	ENSMUSG00000048424	223332	Ranbp3l
514.138	1.1594	0.141949	8.16771	3.14e-16	2.7e-15	ENSMUSG00000022105	19645	Rb1
3732.45	1.1582	0.114967	10.0742	7.19e-24	1.14e-22	ENSMUSG00000066406	75547	Akap13
1909.25	1.15749	0.132173	8.75735	2e-18	2.09e-17	ENSMUSG00000019907	17931	Ppp1r12a
81.0375	1.15712	0.266912	4.33522	1.46e-05	4.44e-05	ENSMUSG00000050854	230678	Tmem125
461.681	1.15612	0.131284	8.80631	1.29e-18	1.37e-17	ENSMUSG00000079555	231123	Haus3
36.2743	1.15492	0.340901	3.38784	0.000704462	0.00171739	ENSMUSG00000051855	17294	Mest
4417.35	1.15407	0.091879	12.5608	3.47e-36	1.19e-34	ENSMUSG00000025060	20874	Slk
482.299	1.15406	0.168229	6.86007	6.88e-12	4e-11	ENSMUSG00000021311	238505	Mtr
178.108	1.15388	0.156478	7.37404	1.66e-13	1.11e-12	ENSMUSG00000030493	101831	Faap24
1804.18	1.15364	0.108903	10.5932	3.2e-26	5.95e-25	ENSMUSG00000028080	80877	Lrba
757.525	1.15354	0.164108	7.02917	2.08e-12	1.27e-11	ENSMUSG00000033166	72662	Dis3
7832.77	1.15295	0.112641	10.2356	1.37e-24	2.29e-23	ENSMUSG00000026014	77300	Raph1
3136.3	1.15173	0.107259	10.7379	6.76e-27	1.31e-25	ENSMUSG00000022698	72117	Naa50
368.534	1.15114	0.157283	7.31892	2.5e-13	1.66e-12	ENSMUSG00000016984	68145	Etaa1
522.71	1.15043	0.126749	9.07641	1.12e-19	1.29e-18	ENSMUSG00000020275	19696	Rel
2663.62	1.14939	0.093279	12.322	6.89e-35	2.25e-33	ENSMUSG00000027330	12531	Cdc25b
2177.7	1.14689	0.116695	9.82812	8.52e-23	1.24e-21	ENSMUSG00000040565	107182	Btaf1
124.293	1.14482	0.261592	4.37635	1.21e-05	3.71e-05	ENSMUSG00000028064	20351	Sema4a
5949.32	1.14201	0.129345	8.82917	1.05e-18	1.13e-17	ENSMUSG00000064360	17718	ND3
321.364	1.14168	0.127622	8.94581	3.69e-19	4.07e-18	ENSMUSG00000025762	214048	Larp1b
798.956	1.13951	0.119988	9.49687	2.16e-21	2.84e-20	ENSMUSG00000027641	19650	Rbl1
2006.92	1.13866	0.115515	9.85727	6.38e-23	9.4e-22	ENSMUSG00000067006	20724	Serpinb5
2307.36	1.13866	0.142446	7.99363	1.31e-15	1.06e-14	ENSMUSG00000021374	218210	Nup153
77.0951	1.13822	0.214242	5.31277	1.08e-07	4.16e-07	ENSMUSG00000040380	56410	Cbln3
850.634	1.13726	0.11848	9.59882	8.09e-22	1.11e-20	ENSMUSG00000029415	231452	Sdad1
606.29	1.13723	0.0880989	12.9086	4.03e-38	1.52e-36	ENSMUSG00000021981	69008	Cab39l
1223.48	1.13709	0.126527	8.98699	2.54e-19	2.84e-18	ENSMUSG00000002835	27221	Chaf1a
70.3805	1.13691	0.223774	5.08065	3.76e-07	1.37e-06	ENSMUSG00000055022	12805	Cntn1
779.082	1.13653	0.139597	8.14151	3.9e-16	3.32e-15	ENSMUSG00000034610	230594	Tut4
1262.08	1.13591	0.170205	6.67378	2.49e-11	1.38e-10	ENSMUSG00000051329	59015	Nup160
1647.94	1.13501	0.109196	10.3943	2.63e-25	4.61e-24	ENSMUSG00000027957	229782	Slc35a3
1617.01	1.13486	0.0983137	11.5432	7.99e-31	1.97e-29	ENSMUSG00000020124	14479	Usp15
327.702	1.13476	0.107614	10.5448	5.37e-26	9.84e-25	ENSMUSG00000040852	213556	Plekhh2
965.043	1.1335	0.179241	6.3239	2.55e-10	1.27e-09	ENSMUSG00000029363	72151	Rfc5
74.1541	1.13256	0.227261	4.98352	6.24e-07	2.22e-06	ENSMUSG00000022871	59083	Fetub
2128.14	1.13185	0.114298	9.90266	4.05e-23	6.04e-22	ENSMUSG00000019942	12534	Cdk1
57.6898	1.13174	0.260321	4.34746	1.38e-05	4.22e-05	ENSMUSG00000028039	13638	Efna3
223.153	1.13108	0.163651	6.91156	4.79e-12	2.83e-11	ENSMUSG00000030322	17193	Mbd4
1234.49	1.13008	0.124265	9.09414	9.53e-20	1.1e-18	ENSMUSG00000037674	319758	Rfx7
225.893	1.12974	0.214048	5.27798	1.31e-07	4.99e-07	ENSMUSG00000036330	110877	Slc18a1
547.48	1.12951	0.123336	9.158	5.29e-20	6.26e-19	ENSMUSG00000047454	268566	Gphn
4827.98	1.12781	0.137582	8.19733	2.46e-16	2.13e-15	ENSMUSG00000056342	17847	Usp34
726.893	1.12776	0.101223	11.1414	7.89e-29	1.73e-27	ENSMUSG00000023169	105727	Slc38a1
1413.34	1.12727	0.123454	9.13108	6.78e-20	7.94e-19	ENSMUSG00000028693	50927	Nasp
1004.07	1.12707	0.0926161	12.1692	4.53e-34	1.38e-32	ENSMUSG00000031333	11306	Abcb7
949.756	1.12656	0.0996535	11.3048	1.24e-29	2.82e-28	ENSMUSG00000026409	18640	Pfkfb2
105.462	1.12641	0.326637	3.44852	0.000563675	0.00139013	ENSMUSG00000020389	213084	Cdkl3
956.672	1.12609	0.0924571	12.1796	3.99e-34	1.22e-32	ENSMUSG00000046985	231225	Tapt1
3756.89	1.12496	0.125027	8.9978	2.3e-19	2.58e-18	ENSMUSG00000017291	216965	Taok1
60.895	1.12334	0.309306	3.63182	0.000281429	0.000725323	ENSMUSG00000029499	19301	Pxmp2
325.519	1.12254	0.128938	8.70601	3.15e-18	3.24e-17	ENSMUSG00000062190	71835	Lancl2
472.205	1.12207	0.137706	8.14829	3.69e-16	3.15e-15	ENSMUSG00000000028	12544	Cdc45
573.311	1.12107	0.195085	5.74658	9.11e-09	3.93e-08	ENSMUSG00000039470	70546	Zdhhc2
250.227	1.12076	0.153338	7.3091	2.69e-13	1.78e-12	ENSMUSG00000031762	17750	Mt2
1022.44	1.11857	0.125637	8.90315	5.43e-19	5.91e-18	ENSMUSG00000061273	236792	Mmgt1
208.801	1.11836	0.135719	8.24031	1.72e-16	1.52e-15	ENSMUSG00000035273	15442	Hpse
2900.11	1.11787	0.102413	10.9152	9.75e-28	2e-26	ENSMUSG00000063273	74838	Naa15
259.739	1.11786	0.102726	10.882	1.41e-27	2.84e-26	ENSMUSG00000024642	21888	Tle4
272.848	1.11751	0.1684	6.63601	3.22e-11	1.77e-10	ENSMUSG00000022070	77744	Bora
863.647	1.11618	0.143642	7.77057	7.81e-15	5.86e-14	ENSMUSG00000035024	78658	Ncapd3
3033.33	1.11602	0.123127	9.06398	1.26e-19	1.44e-18	ENSMUSG00000034297	327987	Med13
590.227	1.11406	0.113213	9.84042	7.54e-23	1.1e-21	ENSMUSG00000021733	218756	Slc4a7
162.889	1.11174	0.204039	5.44864	5.08e-08	2.03e-07	ENSMUSG00000074165	67607	Zfp788
410.064	1.11121	0.150675	7.37492	1.64e-13	1.11e-12	ENSMUSG00000034653	240255	Ythdc2
300.404	1.10736	0.169503	6.53297	6.45e-11	3.42e-10	ENSMUSG00000044501	224598	Zfp758
2744.82	1.10652	0.0983022	11.2563	2.16e-29	4.84e-28	ENSMUSG00000026491	226747	Ahctf1
415.154	1.10592	0.130628	8.46621	2.54e-17	2.42e-16	ENSMUSG00000020063	93759	Sirt1
1079.24	1.10536	0.0842899	13.1138	2.75e-39	1.1e-37	ENSMUSG00000037573	22057	Tob1
1631.6	1.10398	0.118097	9.34809	8.92e-21	1.12e-19	ENSMUSG00000000838	14265	Fmr1
850.26	1.1039	0.144582	7.63511	2.26e-14	1.63e-13	ENSMUSG00000025019	212391	Lcor
1317.9	1.10135	0.177846	6.19272	5.91e-10	2.84e-09	ENSMUSG00000036676	237500	Tmtc3
7207.2	1.10112	0.0986177	11.1655	6.01e-29	1.33e-27	ENSMUSG00000022186	67041	Oxct1
218.194	1.10093	0.13206	8.33656	7.65e-17	6.96e-16	ENSMUSG00000040918	116914	Slc19a2
195.64	1.10086	0.153891	7.1535	8.46e-13	5.37e-12	ENSMUSG00000022833	239839	Ccdc14
1171.77	1.1007	0.103278	10.6576	1.61e-26	3.05e-25	ENSMUSG00000024491	225432	Rbm27
3118.69	1.09841	0.0765348	14.3518	1.04e-46	6.23e-45	ENSMUSG00000034926	74754	Dhcr24
298.208	1.09827	0.158832	6.91464	4.69e-12	2.77e-11	ENSMUSG00000078879	545490	Zfp973
10330.1	1.09764	0.162805	6.74207	1.56e-11	8.78e-11	ENSMUSG00000064356	17706	ATP8
1219.87	1.09716	0.140649	7.80072	6.16e-15	4.67e-14	ENSMUSG00000038538	320538	Ubn2
33.5863	1.0971	0.321834	3.4089	0.000652246	0.0015959	ENSMUSG00000059060	19363	Rad51b
281.055	1.09674	0.147538	7.4336	1.06e-13	7.23e-13	ENSMUSG00000036304	332175	Zdhhc23
1548.8	1.0955	0.133354	8.215	2.12e-16	1.86e-15	ENSMUSG00000068284	207806	Usf3
2851.74	1.09532	0.114124	9.59763	8.18e-22	1.12e-20	ENSMUSG00000020290	103573	Xpo1
480.556	1.09484	0.331221	3.30547	0.000948163	0.00226787	ENSMUSG00000005470	66929	Asf1b
178.91	1.09413	0.160613	6.81223	9.61e-12	5.53e-11	ENSMUSG00000022748	66497	Cmss1
64.7146	1.09352	0.2183	5.00927	5.46e-07	1.96e-06	ENSMUSG00000034538	232854	Zfp418
2412.9	1.09331	0.080404	13.5978	4.13e-42	1.97e-40	ENSMUSG00000020572	59027	Nampt
745.021	1.0928	0.101912	10.723	7.94e-27	1.53e-25	ENSMUSG00000022306	22762	Zfpm2
6152.11	1.0926	0.0421359	25.9305	3.02e-148	3.74e-145	ENSMUSG00000022505	13731	Emp2
310.674	1.09255	0.135989	8.03408	9.43e-16	7.72e-15	ENSMUSG00000026708	70454	Cenpl
3856.97	1.092	0.110748	9.8602	6.19e-23	9.15e-22	ENSMUSG00000058355	24015	Abce1
356.585	1.0917	0.192734	5.66428	1.48e-08	6.22e-08	ENSMUSG00000034459	15957	Ifit1
465.475	1.09119	0.130028	8.392	4.78e-17	4.45e-16	ENSMUSG00000039841	627049	Zfp800
193.86	1.09093	0.176719	6.17326	6.69e-10	3.2e-09	ENSMUSG00000045273	26886	Cenph
499.207	1.09082	0.138166	7.89498	2.9e-15	2.28e-14	ENSMUSG00000021811	108671	Dnajc9
919.135	1.08971	0.131367	8.29512	1.08e-16	9.74e-16	ENSMUSG00000063317	76179	Usp31
66.2739	1.08915	0.228021	4.77651	1.78e-06	6.02e-06	ENSMUSG00000025094	214084	Slc18a2
484.404	1.08829	0.10544	10.3213	5.64e-25	9.65e-24	ENSMUSG00000058729	72568	Lin9
47.4837	1.08829	0.32369	3.36213	0.000773451	0.00187281	ENSMUSG00000030393	22775	Zik1
82.4906	1.08793	0.23974	4.53797	5.68e-06	1.81e-05	ENSMUSG00000089669	69583	Tnfsf13
457.059	1.08781	0.114402	9.50863	1.93e-21	2.55e-20	ENSMUSG00000015342	22439	Xk
723.266	1.08739	0.116962	9.29696	1.45e-20	1.79e-19	ENSMUSG00000020808	109212	Pimreg
1590.27	1.08505	0.123977	8.75197	2.1e-18	2.18e-17	ENSMUSG00000037286	20842	Stag1
2652.57	1.08492	0.106556	10.1817	2.39e-24	3.93e-23	ENSMUSG00000018199	20822	Ro60
34.5916	1.08462	0.311564	3.48122	0.000499135	0.00124013	ENSMUSG00000054404	327978	Slfn5
353.556	1.07942	0.158564	6.80745	9.93e-12	5.71e-11	ENSMUSG00000023066	246102	Rttn
1422.54	1.07654	0.127806	8.42325	3.66e-17	3.44e-16	ENSMUSG00000033799	105203	Tasor2
361.785	1.0752	0.144641	7.43357	1.06e-13	7.23e-13	ENSMUSG00000030929	71151	Eri2
4053.07	1.07472	0.113831	9.44136	3.68e-21	4.75e-20	ENSMUSG00000022141	71175	Nipbl
1307.95	1.07387	0.115002	9.33789	9.83e-21	1.23e-19	ENSMUSG00000000266	23947	Mid2
2245.38	1.07299	0.0685629	15.6497	3.34e-55	2.66e-53	ENSMUSG00000020640	20403	Itsn2
461.722	1.07286	0.117798	9.1076	8.42e-20	9.78e-19	ENSMUSG00000030515	272396	Tarsl2
657.048	1.07213	0.118735	9.02965	1.72e-19	1.95e-18	ENSMUSG00000029246	231327	Ppat
1881.87	1.07197	0.156685	6.84157	7.83e-12	4.53e-11	ENSMUSG00000038664	235439	Herc1
685.184	1.06912	0.135341	7.89945	2.8e-15	2.2e-14	ENSMUSG00000054115	27401	Skp2
3597.18	1.06907	0.145717	7.33661	2.19e-13	1.46e-12	ENSMUSG00000094410	667118	Zbed6
2289.12	1.06888	0.0791698	13.5011	1.54e-41	7.12e-40	ENSMUSG00000015970	218865	Chdh
1776.39	1.06814	0.0834506	12.7996	1.65e-37	6.11e-36	ENSMUSG00000033382	75964	Trappc8
376.794	1.06813	0.13338	8.00819	1.16e-15	9.45e-15	ENSMUSG00000034192	67678	Lsm3
1082.28	1.0679	0.128104	8.33617	7.67e-17	6.98e-16	ENSMUSG00000034647	106585	Ankrd12
2492.53	1.06712	0.125171	8.52533	1.52e-17	1.48e-16	ENSMUSG00000024590	16906	Lmnb1
446.606	1.06609	0.181151	5.88507	3.98e-09	1.77e-08	ENSMUSG00000019214	214901	Chtf18
2165.1	1.06505	0.100683	10.5783	3.76e-26	6.94e-25	ENSMUSG00000020721	78455	Helz
377.971	1.06472	0.174374	6.10594	1.02e-09	4.81e-09	ENSMUSG00000027242	241627	Wdr76
766.82	1.06452	0.10997	9.68008	3.66e-22	5.1e-21	ENSMUSG00000020464	71701	Pnpt1
339.229	1.06379	0.122195	8.70562	3.16e-18	3.25e-17	ENSMUSG00000024269	66648	Tpgs2
967.051	1.06201	0.126213	8.41447	3.95e-17	3.69e-16	ENSMUSG00000004880	98386	Lbr
2928.8	1.06085	0.0915011	11.5938	4.43e-31	1.11e-29	ENSMUSG00000018846	211347	Pank3
4414.13	1.0579	0.0777873	13.6	4.01e-42	1.91e-40	ENSMUSG00000062203	14852	Gspt1
663.597	1.05746	0.333867	3.1673	0.00153863	0.00356929	ENSMUSG00000028842	214150	Ago3
39.7066	1.05663	0.263754	4.00612	6.17e-05	0.00017384	ENSMUSG00000066975	12959	Cryba4
873.967	1.05378	0.113108	9.31654	1.2e-20	1.5e-19	ENSMUSG00000035933	238123	Cog5
213.407	1.0516	0.155033	6.78307	1.18e-11	6.69e-11	ENSMUSG00000034584	320051	Exph5
146.566	1.04994	0.207262	5.06577	4.07e-07	1.48e-06	ENSMUSG00000074863	435366	Platr25
440.846	1.04851	0.199157	5.26475	1.4e-07	5.33e-07	ENSMUSG00000036916	208968	Zfp280c
127.516	1.04791	0.345107	3.03649	0.00239353	0.00538251	ENSMUSG00000038094	224079	Atp13a4
799.269	1.0449	0.131631	7.93809	2.05e-15	1.63e-14	ENSMUSG00000063052	67144	Lrrc40
1292.31	1.04332	0.0823136	12.675	8.14e-37	2.9e-35	ENSMUSG00000045180	110380	Shroom2
2573.27	1.04272	0.114445	9.11111	8.15e-20	9.49e-19	ENSMUSG00000037646	666173	Vps13b
365.694	1.04171	0.194076	5.36754	7.98e-08	3.12e-07	ENSMUSG00000041268	235380	Dmxl2
2461.79	1.04153	0.0858029	12.1387	6.59e-34	2e-32	ENSMUSG00000047879	59025	Usp14
1394.68	1.04138	0.0982788	10.5962	3.1e-26	5.78e-25	ENSMUSG00000024331	13506	Dsc2
35.5065	1.04085	0.286479	3.63326	0.000279857	0.000721504	ENSMUSG00000117853	100312474	Vmn1r88
47.5032	1.03773	0.29239	3.54911	0.000386528	0.000977254	ENSMUSG00000011118	208098	Panx3
1245.42	1.03579	0.12528	8.26779	1.36e-16	1.21e-15	ENSMUSG00000021188	109181	Trip11
605.266	1.03549	0.121329	8.53456	1.41e-17	1.37e-16	ENSMUSG00000021189	110616	Atxn3
91.4746	1.03545	0.194102	5.33456	9.58e-08	3.71e-07	ENSMUSG00000051076	242122	Vtcn1
507.564	1.0352	0.153262	6.75444	1.43e-11	8.09e-11	ENSMUSG00000063810	236266	Alms1
425.339	1.03476	0.154911	6.67971	2.39e-11	1.33e-10	ENSMUSG00000045751	212377	Mms22l
1710.92	1.03436	0.0998267	10.3615	3.71e-25	6.42e-24	ENSMUSG00000062373	74868	Tmem65
548.511	1.03161	0.123433	8.35765	6.4e-17	5.87e-16	ENSMUSG00000021115	22367	Vrk1
2702.24	1.0291	0.107683	9.55674	1.22e-21	1.62e-20	ENSMUSG00000032555	235559	Topbp1
1318.46	1.02895	0.160641	6.40527	1.5e-10	7.66e-10	ENSMUSG00000038056	231051	Kmt2c
105.37	1.02872	0.297983	3.45228	0.000555861	0.00137217	ENSMUSG00000037826	243382	Ppm1k
359.351	1.02868	0.145569	7.06663	1.59e-12	9.81e-12	ENSMUSG00000023892	22709	Zfp51
184.151	1.02809	0.174959	5.87615	4.2e-09	1.86e-08	ENSMUSG00000068130	668923	Zfp442
1875.22	1.02657	0.12129	8.46378	2.59e-17	2.47e-16	ENSMUSG00000021669	68018	Cert1
125.265	1.02402	0.171853	5.95873	2.54e-09	1.15e-08	ENSMUSG00000031066	236733	Usp11
3840.26	1.02361	0.0848566	12.0628	1.66e-33	4.89e-32	ENSMUSG00000029004	69188	Kmt2e
100533	1.0231	0.131664	7.77049	7.82e-15	5.86e-14	ENSMUSG00000064357	17705	ATP6
1739.85	1.02109	0.139449	7.32231	2.44e-13	1.62e-12	ENSMUSG00000040865	227195	Ino80d
5958.18	1.02056	0.108477	9.40809	5.05e-21	6.46e-20	ENSMUSG00000055024	328572	Ep300
834.744	1.01994	0.153957	6.62485	3.48e-11	1.9e-10	ENSMUSG00000035236	320271	Scai
7637.28	1.0185	0.113559	8.96892	2.99e-19	3.33e-18	ENSMUSG00000009575	12419	Cbx5
1106.25	1.01787	0.0911749	11.1639	6.12e-29	1.35e-27	ENSMUSG00000037533	192786	Rapgef6
100.694	1.01747	0.248565	4.09336	4.25e-05	0.000122421	ENSMUSG00000056531	73254	Ccdc18
767.8	1.01729	0.175289	5.80348	6.5e-09	2.83e-08	ENSMUSG00000056457	18812	Prl2c3
1473.72	1.01717	0.106584	9.54339	1.38e-21	1.84e-20	ENSMUSG00000025626	70998	Phf6
228.923	1.01635	0.243399	4.17567	2.97e-05	8.72e-05	ENSMUSG00000044646	207259	Zbtb7c
248.077	1.01506	0.268401	3.78188	0.000155648	0.000415665	ENSMUSG00000102758	635702	Naaladl2
1030.88	1.01451	0.11315	8.96605	3.07e-19	3.42e-18	ENSMUSG00000020840	104184	Blmh
434.771	1.01412	0.119279	8.50205	1.86e-17	1.8e-16	ENSMUSG00000042225	56068	Ammecr1
694.479	1.01193	0.123235	8.2114	2.19e-16	1.91e-15	ENSMUSG00000022364	210544	Tbc1d31
2186.44	1.01115	0.104006	9.72204	2.43e-22	3.41e-21	ENSMUSG00000017548	52615	Suz12
109.834	1.01052	0.29298	3.44912	0.000562419	0.00138729	ENSMUSG00000021779	21834	Thrb
2312.26	1.01024	0.161291	6.26343	3.77e-10	1.85e-09	ENSMUSG00000038369	56406	Ncoa6
78.6285	1.00907	0.236387	4.26871	1.97e-05	5.91e-05	ENSMUSG00000044244	213208	Il20rb
214.685	1.00902	0.16311	6.18613	6.17e-10	2.96e-09	ENSMUSG00000058093	100416706	Zfp729b
1490.35	1.0085	0.152111	6.63005	3.36e-11	1.83e-10	ENSMUSG00000004356	70683	Utp20
1868.29	1.00783	0.0840051	11.9972	3.68e-33	1.06e-31	ENSMUSG00000033075	223870	Senp1
5461.35	1.00761	0.0815588	12.3543	4.62e-35	1.52e-33	ENSMUSG00000066232	233726	Ipo7
1158.86	1.00717	0.116109	8.67431	4.16e-18	4.24e-17	ENSMUSG00000025321	320910	Itgb8
2461.58	1.00613	0.0845911	11.894	1.27e-32	3.53e-31	ENSMUSG00000064127	26896	Med14
4218.93	1.00528	0.122528	8.20451	2.32e-16	2.01e-15	ENSMUSG00000003226	19386	Ranbp2
1349.29	1.00482	0.159458	6.30146	2.95e-10	1.47e-09	ENSMUSG00000075703	28042	Selenoi
534.478	1.00436	0.13045	7.6992	1.37e-14	1.01e-13	ENSMUSG00000028256	52184	Odf2l
2495.8	1.00273	0.101818	9.8482	6.98e-23	1.02e-21	ENSMUSG00000038759	70699	Nup205
181.703	1.0026	0.190184	5.27173	1.35e-07	5.15e-07	ENSMUSG00000038843	14537	Gcnt1
3577.28	1.00246	0.0879888	11.393	4.53e-30	1.06e-28	ENSMUSG00000027342	18538	Pcna
724.183	1.00184	0.121114	8.27182	1.32e-16	1.17e-15	ENSMUSG00000028282	26885	Casp8ap2
599.984	1.00125	0.0924526	10.8299	2.48e-27	4.94e-26	ENSMUSG00000012519	74568	Mlkl
211.701	1.00094	0.152157	6.57834	4.76e-11	2.56e-10	ENSMUSG00000023345	70235	Poc1a
511.169	1.00025	0.135804	7.36537	1.77e-13	1.19e-12	ENSMUSG00000032135	84004	Mcam
852.876	-1.00058	0.0951219	-10.519	7.06e-26	1.28e-24	ENSMUSG00000016262	214791	Sertad4
10160.7	-1.00264	0.068629	-14.6096	2.44e-48	1.53e-46	ENSMUSG00000073411	14964	H2-D1
561.815	-1.00471	0.236555	-4.24724	2.16e-05	6.48e-05	ENSMUSG00000004996	67873	Mri1
273.678	-1.00486	0.212121	-4.73719	2.17e-06	7.23e-06	ENSMUSG00000068335	13448	Dok1
713.287	-1.00502	0.0935555	-10.7425	6.43e-27	1.24e-25	ENSMUSG00000003955	70186	Fam162a
419.405	-1.00563	0.123969	-8.11202	4.98e-16	4.2e-15	ENSMUSG00000043257	230801	Pigv
100.846	-1.00622	0.326343	-3.08332	0.00204705	0.00465541	ENSMUSG00000054582	381404	Pabpc1l
1199.61	-1.00633	0.0805571	-12.4921	8.25e-36	2.78e-34	ENSMUSG00000028980	100198	H6pd
32.6517	-1.00671	0.289052	-3.48281	0.000496189	0.00123338	ENSMUSG00000036381	140795	P2ry14
1529.42	-1.00682	0.0993916	-10.1298	4.07e-24	6.56e-23	ENSMUSG00000052684	16476	Jun
890.431	-1.00721	0.137011	-7.35135	1.96e-13	1.31e-12	ENSMUSG00000049295	69890	Zfp219
58.4188	-1.00847	0.270296	-3.73097	0.000190742	0.000502955	ENSMUSG00000026126	19253	Ptpn18
1959.32	-1.01052	0.104453	-9.67438	3.87e-22	5.39e-21	ENSMUSG00000037552	101497	Plekhg2
1453.26	-1.01164	0.108386	-9.33367	1.02e-20	1.28e-19	ENSMUSG00000037060	109042	Cavin3
304.658	-1.012	0.148677	-6.80672	9.98e-12	5.73e-11	ENSMUSG00000026791	56017	Slc2a8
868.576	-1.0122	0.077777	-13.0142	1.02e-38	3.95e-37	ENSMUSG00000063019	69161	Manbal
953.221	-1.01359	0.119185	-8.50428	1.83e-17	1.77e-16	ENSMUSG00000038489	66491	Polr2l
349.617	-1.01359	0.129533	-7.82493	5.08e-15	3.88e-14	ENSMUSG00000028958	64295	Tmub1
396.858	-1.0137	0.125357	-8.08652	6.14e-16	5.14e-15	ENSMUSG00000042035	78908	Igsf3
8870.64	-1.01403	0.078476	-12.9215	3.4e-38	1.29e-36	ENSMUSG00000034168	238330	Irf2bpl
2346.11	-1.01447	0.120389	-8.42662	3.56e-17	3.35e-16	ENSMUSG00000060032	232440	H2aj
536.073	-1.01448	0.104975	-9.66402	4.29e-22	5.94e-21	ENSMUSG00000000532	11479	Acvr1b
102.772	-1.01592	0.200687	-5.06221	4.14e-07	1.51e-06	ENSMUSG00000021265	214663	Slc25a29
1173.79	-1.01654	0.0793033	-12.8183	1.29e-37	4.81e-36	ENSMUSG00000026819	227731	Slc25a25
2264.54	-1.01686	0.120923	-8.40916	4.13e-17	3.86e-16	ENSMUSG00000067212	15040	H2-T23
1216.98	-1.017	0.0758839	-13.4021	5.88e-41	2.63e-39	ENSMUSG00000034112	69047	Atp2c2
368.57	-1.01709	0.120619	-8.43229	3.39e-17	3.2e-16	ENSMUSG00000023707	66627	Ogfod2
10698.9	-1.01809	0.101688	-10.0119	1.35e-23	2.1e-22	ENSMUSG00000074227	20733	Spint2
44.7042	-1.01838	0.308466	-3.30144	0.0009619	0.00229868	ENSMUSG00000024136	66705	Dnase1l2
944.255	-1.01861	0.134931	-7.54912	4.38e-14	3.1e-13	ENSMUSG00000041375	243846	Ccdc9
316.678	-1.01878	0.13801	-7.38192	1.56e-13	1.05e-12	ENSMUSG00000054793	260299	Cadm4
53.5889	-1.019	0.309032	-3.2974	0.000975829	0.00232988	ENSMUSG00000055692	224019	Tmem191
5265.27	-1.01918	0.0710274	-14.3491	1.08e-46	6.46e-45	ENSMUSG00000021822	18792	Plau
549.791	-1.01936	0.199987	-5.09712	3.45e-07	1.27e-06	ENSMUSG00000035692	100038882	Isg15
309.902	-1.02	0.183673	-5.55337	2.8e-08	1.15e-07	ENSMUSG00000037568	226841	Vash2
178.525	-1.02205	0.163303	-6.25863	3.88e-10	1.9e-09	ENSMUSG00000079057	102294	Cyp4v3
1488	-1.02451	0.087543	-11.7029	1.23e-31	3.21e-30	ENSMUSG00000034714	117160	Ttyh2
976.887	-1.02562	0.106644	-9.61725	6.76e-22	9.28e-21	ENSMUSG00000024958	107173	Gpr137
274.682	-1.02585	0.152906	-6.70904	1.96e-11	1.09e-10	ENSMUSG00000096035	381651	Odaph
1082.79	-1.02619	0.11131	-9.21917	2.99e-20	3.62e-19	ENSMUSG00000023939	68463	Mrpl14
48.2833	-1.02644	0.308094	-3.33158	0.000863543	0.00207845	ENSMUSG00000028965	21942	Tnfrsf9
46.0323	-1.02696	0.345903	-2.96894	0.00298832	0.00661923	ENSMUSG00000041180	226098	Hectd2
13051.5	-1.02731	0.0608085	-16.8942	4.97e-64	5.33e-62	ENSMUSG00000021939	13030	Ctsb
2154.98	-1.0276	0.103006	-9.97609	1.94e-23	2.96e-22	ENSMUSG00000029298	236573	Gbp9
191.9	-1.02803	0.151782	-6.77303	1.26e-11	7.16e-11	ENSMUSG00000039824	216459	Myl6b
1280.12	-1.03028	0.286193	-3.59994	0.000318291	0.000813808	ENSMUSG00000002799	16450	Jag2
1053.09	-1.03077	0.0923117	-11.1661	5.97e-29	1.32e-27	ENSMUSG00000038587	83397	Akap12
816.303	-1.03133	0.0859806	-11.9949	3.78e-33	1.09e-31	ENSMUSG00000021591	93692	Glrx
512.611	-1.03196	0.156097	-6.611	3.82e-11	2.07e-10	ENSMUSG00000070394	69186	Tmem256
667.222	-1.03286	0.158937	-6.49853	8.11e-11	4.26e-10	ENSMUSG00000028949	66993	Smarcd3
373.319	-1.03351	0.155573	-6.64327	3.07e-11	1.69e-10	ENSMUSG00000031520	22341	Vegfc
25370.2	-1.03425	0.0701496	-14.7435	3.39e-49	2.2e-47	ENSMUSG00000006205	56213	Htra1
734.326	-1.03453	0.0686915	-15.0605	2.95e-51	2.07e-49	ENSMUSG00000038855	320404	Itpkb
4745.21	-1.03609	0.0914118	-11.3343	8.88e-30	2.03e-28	ENSMUSG00000073802	12579	Cdkn2b
776.314	-1.03763	0.120695	-8.59709	8.18e-18	8.18e-17	ENSMUSG00000030036	57377	Mogs
3726.7	-1.03992	0.081741	-12.7221	4.46e-37	1.6e-35	ENSMUSG00000038976	217124	Ppp1r9b
51.4824	-1.04037	0.301006	-3.45631	0.000547629	0.00135268	ENSMUSG00000049285	330216	Mblac1
534.622	-1.04135	0.103516	-10.0598	8.32e-24	1.31e-22	ENSMUSG00000002058	22248	Unc119
905.333	-1.04219	0.148786	-7.0046	2.48e-12	1.5e-11	ENSMUSG00000053158	14159	Fes
597.959	-1.04248	0.115958	-8.99014	2.47e-19	2.76e-18	ENSMUSG00000030598	50760	Fbxo17
160.995	-1.0437	0.262664	-3.97354	7.08e-05	0.000197639	ENSMUSG00000040441	216441	Slc26a10
1201.16	-1.04399	0.139226	-7.49853	6.45e-14	4.5e-13	ENSMUSG00000052934	76454	Fbxo31
366.876	-1.04458	0.118416	-8.82128	1.13e-18	1.2e-17	ENSMUSG00000070000	74015	Fcho1
80.1368	-1.04466	0.302162	-3.4573	0.00054561	0.00134831	ENSMUSG00000044250	239647	Pced1b
15746.2	-1.04489	0.06579	-15.8822	8.42e-57	7.4e-55	ENSMUSG00000018593	20692	Sparc
572.481	-1.04591	0.200833	-5.20787	1.91e-07	7.18e-07	ENSMUSG00000032596	74153	Uba7
1030.11	-1.04625	0.0994378	-10.5216	6.87e-26	1.25e-24	ENSMUSG00000022620	11883	Arsa
1493.2	-1.04663	0.104095	-10.0546	8.77e-24	1.37e-22	ENSMUSG00000029082	12182	Bst1
239.123	-1.04696	0.194314	-5.38796	7.13e-08	2.81e-07	ENSMUSG00000028047	21827	Thbs3
962.087	-1.04746	0.0784881	-13.3455	1.26e-40	5.49e-39	ENSMUSG00000050271	244418	Prag1
2542.9	-1.04774	0.119758	-8.7488	2.16e-18	2.24e-17	ENSMUSG00000085795	353310	Zfp703
1405.81	-1.04884	0.105177	-9.97215	2.02e-23	3.08e-22	ENSMUSG00000006435	18011	Neurl1a
404.327	-1.05075	0.143142	-7.34062	2.13e-13	1.41e-12	ENSMUSG00000036430	72726	Tbcc
3323.8	-1.05094	0.0963047	-10.9127	1e-27	2.05e-26	ENSMUSG00000030339	17000	Ltbr
38.1287	-1.0527	0.305709	-3.44346	0.000574315	0.00141469	ENSMUSG00000022099	13829	Dmtn
167.867	-1.05284	0.197696	-5.32556	1.01e-07	3.89e-07	ENSMUSG00000063439	232987	B9d2
2234.5	-1.05303	0.113777	-9.25523	2.14e-20	2.61e-19	ENSMUSG00000011096	67605	Akt1s1
1385.59	-1.05381	0.121462	-8.67605	4.1e-18	4.18e-17	ENSMUSG00000015478	54197	Rnf5
100.538	-1.05619	0.203112	-5.20007	1.99e-07	7.47e-07	ENSMUSG00000019718	67217	L3hypdh
1410.11	-1.05629	0.10954	-9.64303	5.26e-22	7.26e-21	ENSMUSG00000071711	246221	Mpst
325.793	-1.05632	0.127284	-8.29892	1.05e-16	9.45e-16	ENSMUSG00000092417	81845	Gpank1
384.503	-1.05636	0.14121	-7.48079	7.39e-14	5.13e-13	ENSMUSG00000001751	27419	Naglu
310.86	-1.05681	0.196101	-5.3891	7.08e-08	2.79e-07	ENSMUSG00000057897	12323	Camk2b
72.1853	-1.05685	0.286266	-3.69184	0.000222634	0.00058124	ENSMUSG00000032491	67169	Nradd
2727.04	-1.059	0.0758186	-13.9675	2.46e-44	1.31e-42	ENSMUSG00000019461	70310	Plscr3
368.941	-1.05957	0.168063	-6.30456	2.89e-10	1.44e-09	ENSMUSG00000036278	107227	Macrod1
399.53	-1.05961	0.130737	-8.10486	5.28e-16	4.44e-15	ENSMUSG00000039395	381269	Mreg
5015.98	-1.05977	0.0578965	-18.3046	7.6e-75	1.16e-72	ENSMUSG00000022472	28075	Desi1
1528.15	-1.06119	0.0990352	-10.7153	8.63e-27	1.66e-25	ENSMUSG00000001248	52857	Gramd1a
3714.37	-1.06182	0.0802423	-13.2327	5.68e-40	2.41e-38	ENSMUSG00000036565	78339	Ttyh3
5686.72	-1.06254	0.0886096	-11.9912	3.95e-33	1.13e-31	ENSMUSG00000021242	67963	Npc2
856.226	-1.06256	0.158087	-6.72133	1.8e-11	1.01e-10	ENSMUSG00000020308	110012	Tpgs1
4816.32	-1.06273	0.090304	-11.7683	5.69e-32	1.51e-30	ENSMUSG00000028919	213649	Arhgef19
2350.55	-1.06309	0.07879	-13.4926	1.73e-41	7.94e-40	ENSMUSG00000026209	13437	Dnpep
676.69	-1.06353	0.106757	-9.96221	2.23e-23	3.39e-22	ENSMUSG00000061207	54402	Stk19
2427.47	-1.06384	0.133064	-7.99492	1.3e-15	1.05e-14	ENSMUSG00000043323	381668	Fbrsl1
2237.79	-1.06462	0.126045	-8.4464	3e-17	2.85e-16	ENSMUSG00000025145	217366	Lrrc45
3941.72	-1.06672	0.111753	-9.54531	1.36e-21	1.81e-20	ENSMUSG00000035885	12868	Cox8a
213.492	-1.06807	0.159589	-6.69266	2.19e-11	1.22e-10	ENSMUSG00000071073	224813	Lrrc73
39.5272	-1.06814	0.337059	-3.16899	0.00152969	0.0035506	ENSMUSG00000029861	76156	Fam131b
752.119	-1.06825	0.114119	-9.36085	7.91e-21	9.99e-20	ENSMUSG00000031530	319520	Dusp4
3804.84	-1.0693	0.0758464	-14.0982	3.9e-45	2.14e-43	ENSMUSG00000046432	12070	Bex3
399.357	-1.07013	0.210892	-5.07431	3.89e-07	1.42e-06	ENSMUSG00000038982	17828	Bloc1s5
46.7709	-1.0702	0.286863	-3.73069	0.000190953	0.000503409	ENSMUSG00000050174	229228	Nudt6
543.457	-1.07032	0.314441	-3.40388	0.00066436	0.00162332	ENSMUSG00000024462	54393	Gabbr1
165.674	-1.07179	0.281849	-3.80272	0.000143119	0.000384181	ENSMUSG00000038074	231997	Fkbp14
56.9439	-1.07265	0.28403	-3.77655	0.000159016	0.000424024	ENSMUSG00000017314	50997	Mpp2
29.5659	-1.07271	0.337545	-3.17797	0.00148309	0.00345139	ENSMUSG00000027978	19142	Prss12
636.002	-1.07304	0.114484	-9.37282	7.06e-21	8.95e-20	ENSMUSG00000014856	66320	Tmem208
204.637	-1.07396	0.165849	-6.47553	9.45e-11	4.93e-10	ENSMUSG00000002910	70807	Arrdc2
2401.37	-1.07414	0.0738406	-14.5467	6.13e-48	3.81e-46	ENSMUSG00000027215	12521	Cd82
1375.48	-1.07479	0.0999947	-10.7485	6.02e-27	1.17e-25	ENSMUSG00000020941	53859	Map3k14
52.0446	-1.0767	0.336191	-3.20265	0.0013617	0.00318521	ENSMUSG00000029449	23912	Rhof
982.165	-1.07722	0.0880775	-12.2304	2.14e-34	6.71e-33	ENSMUSG00000039145	227541	Camk1d
1751.11	-1.0779	0.0894423	-12.0514	1.91e-33	5.59e-32	ENSMUSG00000039483	72323	Asb6
3237.94	-1.07856	0.0902388	-11.9523	6.31e-33	1.79e-31	ENSMUSG00000041605	67313	Inava
402.912	-1.07977	0.216363	-4.99054	6.02e-07	2.15e-06	ENSMUSG00000091811	66300	Inafm1
572.879	-1.08057	0.186484	-5.79447	6.85e-09	2.98e-08	ENSMUSG00000056596	69539	Trnp1
567.588	-1.08083	0.0855123	-12.6395	1.28e-36	4.48e-35	ENSMUSG00000021703	218442	Serinc5
833.024	-1.08127	0.0808561	-13.3728	8.72e-41	3.86e-39	ENSMUSG00000032353	66111	Tmed3
6729.17	-1.08355	0.0898509	-12.0594	1.73e-33	5.09e-32	ENSMUSG00000002233	11853	Rhoc
262.323	-1.08478	0.171855	-6.31218	2.75e-10	1.37e-09	ENSMUSG00000021835	12159	Bmp4
47.9047	-1.08499	0.279184	-3.8863	0.000101786	0.000278289	ENSMUSG00000035451	15375	Foxa1
174.169	-1.08629	0.17611	-6.16825	6.9e-10	3.29e-09	ENSMUSG00000017724	18612	Etv4
2422.65	-1.08715	0.0950958	-11.4322	2.89e-30	6.84e-29	ENSMUSG00000026773	170768	Pfkfb3
3910.88	-1.08823	0.0958689	-11.3512	7.31e-30	1.68e-28	ENSMUSG00000073640	621100	Rpl27-ps3
78.8288	-1.08877	0.335054	-3.24953	0.00115595	0.00273156	ENSMUSG00000022580	14787	Rhpn1
1273.45	-1.08987	0.119972	-9.08441	1.04e-19	1.2e-18	ENSMUSG00000031897	19171	Psmb10
2070.46	-1.09069	0.111288	-9.80058	1.12e-22	1.61e-21	ENSMUSG00000034595	76448	Ppp1r18
236.579	-1.09158	0.191908	-5.68803	1.29e-08	5.46e-08	ENSMUSG00000034614	216505	Pik3ip1
670.66	-1.09159	0.130842	-8.34284	7.25e-17	6.61e-16	ENSMUSG00000023007	54614	Prpf40b
1078.23	-1.09234	0.104192	-10.4838	1.03e-25	1.84e-24	ENSMUSG00000045948	24030	Mrps12
242.504	-1.09256	0.172244	-6.3431	2.25e-10	1.13e-09	ENSMUSG00000030630	14085	Fah
218.393	-1.09361	0.328572	-3.32836	0.000873582	0.00210072	ENSMUSG00000018405	217038	Mrm1
4778.1	-1.09384	0.0782156	-13.985	1.93e-44	1.03e-42	ENSMUSG00000040652	18247	Oaz2
570.42	-1.09385	0.140386	-7.79176	6.61e-15	4.99e-14	ENSMUSG00000026930	67839	Gpsm1
1016.16	-1.09386	0.0929493	-11.7684	5.68e-32	1.51e-30	ENSMUSG00000038213	213233	Tapbpl
685.527	-1.09453	0.0952715	-11.4885	1.51e-30	3.65e-29	ENSMUSG00000039715	71820	Dync2i2
38.4829	-1.09503	0.323847	-3.38131	0.000721414	0.00175632	ENSMUSG00000015083	69379	C8g
755.839	-1.09504	0.11649	-9.40032	5.44e-21	6.95e-20	ENSMUSG00000060477	108960	Irak2
160.728	-1.09541	0.236963	-4.62273	3.79e-06	1.23e-05	ENSMUSG00000060950	328162	Trmt61a
1277.2	-1.09606	0.0858208	-12.7715	2.36e-37	8.69e-36	ENSMUSG00000042978	104175	Sbk1
84.5452	-1.09651	0.295823	-3.70666	0.000210013	0.000551061	ENSMUSG00000067925	66158	Rtl8a
57.5538	-1.09672	0.257055	-4.26648	1.99e-05	5.97e-05	ENSMUSG00000020793	14428	Galr2
240.68	-1.09731	0.188181	-5.83112	5.51e-09	2.42e-08	ENSMUSG00000024302	13527	Dtna
289.128	-1.09739	0.149549	-7.33799	2.17e-13	1.44e-12	ENSMUSG00000029851	232748	Tcaf2
82.0551	-1.09799	0.241054	-4.55498	5.24e-06	1.67e-05	ENSMUSG00000024177	56520	Nme4
1579.62	-1.09893	0.137294	-8.00421	1.2e-15	9.75e-15	ENSMUSG00000070003	76900	Ssbp4
34.9604	-1.099	0.32961	-3.33424	0.000855326	0.00206083	ENSMUSG00000019796	237253	Lrp11
251.747	-1.09938	0.159726	-6.88293	5.86e-12	3.43e-11	ENSMUSG00000091780	100126824	Sco2
966.88	-1.09976	0.110611	-9.94261	2.72e-23	4.09e-22	ENSMUSG00000029060	76580	Mib2
211.679	-1.10078	0.333126	-3.3044	0.000951788	0.00227586	ENSMUSG00000028037	99899	Ifi44
577.262	-1.10083	0.10673	-10.3142	6.08e-25	1.04e-23	ENSMUSG00000020868	217119	Xylt2
573.908	-1.10204	0.100383	-10.9784	4.86e-28	1.01e-26	ENSMUSG00000029392	75695	Rilpl1
669.584	-1.1023	0.157703	-6.98969	2.75e-12	1.66e-11	ENSMUSG00000033434	107999	Gtpbp6
175.189	-1.10268	0.254697	-4.3294	1.5e-05	4.56e-05	ENSMUSG00000078350	68859	Smim1
1563.91	-1.10304	0.0831145	-13.2714	3.39e-40	1.45e-38	ENSMUSG00000002105	68427	Slc39a13
608.901	-1.1031	0.133241	-8.27902	1.24e-16	1.11e-15	ENSMUSG00000033287	72844	Kctd17
1532.26	-1.10496	0.0899603	-12.2827	1.12e-34	3.62e-33	ENSMUSG00000053560	15936	Ier2
138.832	-1.10532	0.249255	-4.43451	9.23e-06	2.87e-05	ENSMUSG00000044024	225392	Rell2
380.876	-1.10549	0.141996	-7.7854	6.95e-15	5.24e-14	ENSMUSG00000026435	212980	Slc45a3
618.969	-1.10645	0.169677	-6.52089	6.99e-11	3.69e-10	ENSMUSG00000038524	319262	Fchsd1
267.217	-1.10664	0.195879	-5.64961	1.61e-08	6.76e-08	ENSMUSG00000040430	71795	Pitpnc1
1203.79	-1.10759	0.0923511	-11.9933	3.85e-33	1.11e-31	ENSMUSG00000022559	30840	Fbxl6
285.717	-1.10763	0.154701	-7.1598	8.08e-13	5.14e-12	ENSMUSG00000019564	13496	Arid3a
1142.19	-1.10772	0.0952217	-11.633	2.8e-31	7.12e-30	ENSMUSG00000002395	67023	Use1
291.715	-1.10881	0.172119	-6.44214	1.18e-10	6.09e-10	ENSMUSG00000022436	20401	Sh3bp1
1705.81	-1.11148	0.129883	-8.55754	1.15e-17	1.13e-16	ENSMUSG00000023044	246277	Csad
370.304	-1.11157	0.138167	-8.04513	8.62e-16	7.08e-15	ENSMUSG00000045211	213484	Nudt18
16757	-1.11163	0.092143	-12.0642	1.63e-33	4.82e-32	ENSMUSG00000076431	20677	Sox4
999.185	-1.11198	0.109388	-10.1655	2.83e-24	4.62e-23	ENSMUSG00000004931	57267	Apba3
3087.18	-1.11249	0.0971886	-11.4467	2.44e-30	5.81e-29	ENSMUSG00000041560	68077	Nop53
716.194	-1.11291	0.0982302	-11.3296	9.36e-30	2.14e-28	ENSMUSG00000040181	14261	Fmo1
3612.8	-1.11378	0.0760728	-14.6409	1.54e-48	9.76e-47	ENSMUSG00000037995	93842	Igsf9
42.6183	-1.1138	0.370013	-3.01015	0.00261117	0.00583768	ENSMUSG00000042485	66175	Mustn1
2373.52	-1.11478	0.0798938	-13.9533	3e-44	1.59e-42	ENSMUSG00000039982	207521	Dtx4
102.188	-1.1157	0.273834	-4.07435	4.61e-05	0.000132154	ENSMUSG00000028943	56226	Espn
2041.16	-1.11633	0.0628101	-17.7731	1.14e-70	1.49e-68	ENSMUSG00000028517	67916	Plpp3
5447.44	-1.11661	0.0789949	-14.1352	2.3e-45	1.29e-43	ENSMUSG00000047945	17357	Marcksl1
48.6198	-1.11675	0.365624	-3.05437	0.00225534	0.00509168	ENSMUSG00000046634	171395	Pkd1l1
6743.66	-1.11712	0.0674617	-16.5593	1.37e-61	1.41e-59	ENSMUSG00000019370	12315	Calm3
1261	-1.11734	0.112139	-9.96391	2.19e-23	3.33e-22	ENSMUSG00000032625	330267	Thsd7a
725.218	-1.1175	0.0912109	-12.2518	1.64e-34	5.2e-33	ENSMUSG00000035314	233552	Gdpd5
5599.02	-1.11836	0.101523	-11.0159	3.2e-28	6.75e-27	ENSMUSG00000001175	12313	Calm1
36.9003	-1.11952	0.30375	-3.68566	0.00022811	0.000594282	ENSMUSG00000006218	277743	Fam131c
9459.92	-1.11966	0.0876248	-12.7779	2.18e-37	8.03e-36	ENSMUSG00000024940	16998	Ltbp3
721.348	-1.1205	0.116854	-9.58885	8.91e-22	1.21e-20	ENSMUSG00000037447	214855	Arid5a
49.1189	-1.12053	0.379989	-2.94884	0.00318966	0.00702838	ENSMUSG00000028073	73182	Pear1
1103.12	-1.12132	0.174242	-6.43546	1.23e-10	6.35e-10	ENSMUSG00000028268	55932	Gbp3
1019.76	-1.12199	0.112533	-9.97033	2.06e-23	3.13e-22	ENSMUSG00000007682	13371	Dio2
2109.7	-1.1235	0.124814	-9.00138	2.23e-19	2.5e-18	ENSMUSG00000079197	19188	Psme2
2019.16	-1.12365	0.140262	-8.01103	1.14e-15	9.25e-15	ENSMUSG00000040663	56708	Clcf1
1159.1	-1.12436	0.0959035	-11.7239	9.61e-32	2.53e-30	ENSMUSG00000038539	107503	Atf5
926.107	-1.12514	0.114849	-9.79672	1.16e-22	1.67e-21	ENSMUSG00000020163	66594	Uqcr11
141.549	-1.12626	0.194958	-5.77695	7.61e-09	3.3e-08	ENSMUSG00000022816	14314	Fstl1
357.351	-1.12686	0.139757	-8.06302	7.44e-16	6.14e-15	ENSMUSG00000002808	105298	Epdr1
2222.41	-1.12693	0.106479	-10.5836	3.55e-26	6.57e-25	ENSMUSG00000026641	22278	Usf1
3937.83	-1.12739	0.0886671	-12.7148	4.89e-37	1.75e-35	ENSMUSG00000015092	59022	Edf1
64.0648	-1.12749	0.265258	-4.25055	2.13e-05	6.39e-05	ENSMUSG00000025933	75712	Tmem14a
159.084	-1.12884	0.166252	-6.7899	1.12e-11	6.41e-11	ENSMUSG00000002732	14231	Fkbp7
2081.01	-1.12994	0.0623042	-18.1359	1.66e-73	2.36e-71	ENSMUSG00000022555	13350	Dgat1
184.387	-1.13151	0.277669	-4.07504	4.6e-05	0.000131785	ENSMUSG00000040610	27140	Tlx3
1243.6	-1.13227	0.0994597	-11.3842	5.01e-30	1.17e-28	ENSMUSG00000020474	54125	Polm
196.204	-1.13261	0.169651	-6.67614	2.45e-11	1.36e-10	ENSMUSG00000072770	54137	Acrbp
13620	-1.13322	0.0628593	-18.028	1.18e-72	1.64e-70	ENSMUSG00000052146	67097	Rps10
433.735	-1.13337	0.115453	-9.81671	9.54e-23	1.38e-21	ENSMUSG00000076435	264895	Acsf2
42.7219	-1.13591	0.378104	-3.00422	0.00266267	0.00594454	ENSMUSG00000021508	57266	Cxcl14
112.59	-1.13855	0.359771	-3.16464	0.00155275	0.00359945	ENSMUSG00000020865	76408	Abcc3
395.588	-1.13861	0.141217	-8.06281	7.46e-16	6.15e-15	ENSMUSG00000007207	20907	Stx1a
1815.83	-1.14361	0.103814	-11.0159	3.2e-28	6.75e-27	ENSMUSG00000033498	140476	Strc
432.444	-1.14501	0.140894	-8.12678	4.41e-16	3.74e-15	ENSMUSG00000091586	208285	Cyp4f17
844.525	-1.1457	0.0950279	-12.0565	1.79e-33	5.26e-32	ENSMUSG00000020032	77976	Nuak1
6080.68	-1.1464	0.105068	-10.9109	1.02e-27	2.09e-26	ENSMUSG00000040479	104418	Dgkz
109.937	-1.14756	0.26044	-4.40624	1.05e-05	3.26e-05	ENSMUSG00000045268	195522	Zfp691
225.537	-1.14773	0.222339	-5.16206	2.44e-07	9.09e-07	ENSMUSG00000028789	242669	Azin2
92.1084	-1.14784	0.272681	-4.20946	2.56e-05	7.58e-05	ENSMUSG00000033576	71939	Apol6
2613.26	-1.14969	0.084086	-13.6728	1.48e-42	7.17e-41	ENSMUSG00000074480	72640	Mex3a
1689.24	-1.151	0.128722	-8.94179	3.83e-19	4.21e-18	ENSMUSG00000002763	224824	Pex6
54.4023	-1.15202	0.306451	-3.75923	0.000170439	0.000452504	ENSMUSG00000022217	85308	Emc9
4848.42	-1.15275	0.0965094	-11.9445	6.94e-33	1.96e-31	ENSMUSG00000100755	100038875	Rps23-ps1
2523.9	-1.15354	0.109421	-10.5422	5.52e-26	1.01e-24	ENSMUSG00000028756	68943	Pink1
41.2747	-1.15365	0.351339	-3.28357	0.00102499	0.00244075	ENSMUSG00000029330	74596	Cds1
742.481	-1.1544	0.202097	-5.7121	1.12e-08	4.78e-08	ENSMUSG00000042099	80880	Kank3
184.401	-1.15453	0.15677	-7.36447	1.78e-13	1.19e-12	ENSMUSG00000038059	106878	Smim3
1331.17	-1.15501	0.11644	-9.91937	3.43e-23	5.14e-22	ENSMUSG00000063268	671535	Parp10
1472.5	-1.15504	0.0552244	-20.9153	3.88e-97	1.3e-94	ENSMUSG00000000555	16402	Itga5
70.8251	-1.15543	0.304824	-3.79049	0.000150353	0.000402526	ENSMUSG00000025207	26456	Sema4g
859.408	-1.15581	0.0895351	-12.9091	4e-38	1.51e-36	ENSMUSG00000041801	27280	Phlda3
609.211	-1.1571	0.15026	-7.70066	1.35e-14	9.95e-14	ENSMUSG00000036186	56279	Dipk1b
355.646	-1.15806	0.122512	-9.45267	3.3e-21	4.28e-20	ENSMUSG00000021469	17702	Msx2
150.672	-1.15812	0.188022	-6.15953	7.3e-10	3.47e-09	ENSMUSG00000024799	73166	Tm7sf2
618.542	-1.15814	0.131799	-8.78716	1.53e-18	1.61e-17	ENSMUSG00000053746	329384	Ptrh1
69.4623	-1.15836	0.30336	-3.81844	0.000134297	0.000361708	ENSMUSG00000022615	72962	Tymp
1442.93	-1.16032	0.0859411	-13.5014	1.53e-41	7.12e-40	ENSMUSG00000039195	73737	Bbln
87.1668	-1.16036	0.239377	-4.84742	1.25e-06	4.31e-06	ENSMUSG00000020150	14431	Gamt
116.795	-1.1606	0.220773	-5.25698	1.46e-07	5.56e-07	ENSMUSG00000050370	12642	Ch25h
23512.7	-1.16213	0.0562005	-20.6783	5.43e-95	1.62e-92	ENSMUSG00000001507	16400	Itga3
307.214	-1.16249	0.117869	-9.86255	6.05e-23	8.95e-22	ENSMUSG00000047090	73827	Tmem198b
860.393	-1.16328	0.0836425	-13.9077	5.69e-44	2.93e-42	ENSMUSG00000008136	14200	Fhl2
1582.59	-1.16355	0.151647	-7.67278	1.68e-14	1.23e-13	ENSMUSG00000025880	17131	Smad7
1355.03	-1.16521	0.11353	-10.2635	1.03e-24	1.73e-23	ENSMUSG00000024955	26379	Esrra
1300.61	-1.16613	0.0827032	-14.1002	3.79e-45	2.09e-43	ENSMUSG00000055707	234378	Klhl26
36.4617	-1.16666	0.388565	-3.00248	0.00267792	0.00597362	ENSMUSG00000024901	240518	Peli3
165.036	-1.16695	0.223717	-5.21621	1.83e-07	6.89e-07	ENSMUSG00000073888	20301	Ccl27a
4902.68	-1.16989	0.128587	-9.09799	9.2e-20	1.06e-18	ENSMUSG00000054452	14797	Tle5
181.526	-1.17028	0.359613	-3.25427	0.00113683	0.00268836	ENSMUSG00000034664	16399	Itga2b
959.306	-1.17168	0.117073	-10.0081	1.4e-23	2.17e-22	ENSMUSG00000028062	83409	Lamtor2
899.915	-1.17537	0.133088	-8.83153	1.03e-18	1.11e-17	ENSMUSG00000035969	100213	Rusc2
3084.29	-1.17538	0.0921579	-12.754	2.96e-37	1.08e-35	ENSMUSG00000051403	232947	Ppp1r37
59.4974	-1.17549	0.293197	-4.00922	6.09e-05	0.000171814	ENSMUSG00000051703	319998	Tmem198
108.736	-1.17566	0.243791	-4.82241	1.42e-06	4.86e-06	ENSMUSG00000029334	19092	Prkg2
234.494	-1.17595	0.162255	-7.24751	4.24e-13	2.76e-12	ENSMUSG00000024912	14283	Fosl1
81.6595	-1.17707	0.218478	-5.38758	7.14e-08	2.81e-07	ENSMUSG00000058626	268958	Capn11
1505.84	-1.17745	0.102495	-11.4879	1.52e-30	3.67e-29	ENSMUSG00000027276	16449	Jag1
138.643	-1.17821	0.170232	-6.92119	4.48e-12	2.66e-11	ENSMUSG00000034226	228543	Rhov
316.311	-1.17826	0.196788	-5.98745	2.13e-09	9.75e-09	ENSMUSG00000040483	327959	Xaf1
279.985	-1.17863	0.117011	-10.0728	7.29e-24	1.15e-22	ENSMUSG00000031458	66423	Coprs
427.731	-1.17893	0.103738	-11.3645	6.28e-30	1.45e-28	ENSMUSG00000042380	80284	Smim12
171.28	-1.17907	0.165762	-7.113	1.14e-12	7.13e-12	ENSMUSG00000020424	71962	Castor1
711.501	-1.17925	0.0994495	-11.8578	1.96e-32	5.34e-31	ENSMUSG00000038695	66124	Josd2
52.7379	-1.18434	0.251021	-4.71808	2.38e-06	7.91e-06	ENSMUSG00000045007	103768	Tubg2
14905	-1.18515	0.0859489	-13.789	2.97e-43	1.49e-41	ENSMUSG00000038274	14109	Fau
481.946	-1.18551	0.187659	-6.31736	2.66e-10	1.33e-09	ENSMUSG00000068246	71898	Apol9b
7822.62	-1.18779	0.104008	-11.4202	3.31e-30	7.78e-29	ENSMUSG00000044303	12578	Cdkn2a
1310.79	-1.188	0.107021	-11.1006	1.25e-28	2.7e-27	ENSMUSG00000040415	80904	Dtx3
233.65	-1.18865	0.127541	-9.3197	1.17e-20	1.46e-19	ENSMUSG00000036052	56323	Dnajb5
27.172	-1.18867	0.394034	-3.01668	0.00255558	0.00572214	ENSMUSG00000066861	23960	Oas1g
304.376	-1.189	0.1417	-8.391	4.82e-17	4.48e-16	ENSMUSG00000079442	20448	St6galnac4
1130.61	-1.19165	0.0840799	-14.1728	1.35e-45	7.62e-44	ENSMUSG00000020085	71361	Aifm2
1095.99	-1.19288	0.101795	-11.7184	1.03e-31	2.69e-30	ENSMUSG00000030748	16190	Il4ra
31.591	-1.1934	0.331907	-3.5956	0.000323648	0.000826061	ENSMUSG00000050762	213171	Prss27
37.2574	-1.19379	0.362469	-3.2935	0.000989501	0.00236043	ENSMUSG00000044468	74645	Tent5c
1319.73	-1.19412	0.108555	-11.0002	3.81e-28	8e-27	ENSMUSG00000024066	22436	Xdh
604.192	-1.19441	0.109922	-10.866	1.67e-27	3.37e-26	ENSMUSG00000031538	18791	Plat
141.889	-1.19503	0.168625	-7.0869	1.37e-12	8.52e-12	ENSMUSG00000010362	66599	Rdm1
1070.65	-1.19592	0.20208	-5.91806	3.26e-09	1.46e-08	ENSMUSG00000019066	19340	Rab3d
179.088	-1.19759	0.207906	-5.76026	8.4e-09	3.64e-08	ENSMUSG00000081058	97114	H3c15
81.8113	-1.19941	0.25121	-4.77454	1.8e-06	6.08e-06	ENSMUSG00000041420	17537	Meis3
1502.46	-1.20008	0.105014	-11.4278	3.04e-30	7.15e-29	ENSMUSG00000040714	232943	Klc3
3383.93	-1.20032	0.086269	-13.9137	5.23e-44	2.71e-42	ENSMUSG00000029108	54216	Pcdh7
78.0756	-1.20053	0.267701	-4.48458	7.31e-06	2.3e-05	ENSMUSG00000024403	66237	Atp6v1g2
187.04	-1.20494	0.13399	-8.99277	2.41e-19	2.7e-18	ENSMUSG00000020227	73914	Irak3
4785.48	-1.2052	0.0865477	-13.9253	4.45e-44	2.32e-42	ENSMUSG00000004665	12798	Cnn2
258.873	-1.20987	0.164631	-7.34899	2e-13	1.33e-12	ENSMUSG00000025383	83430	Il23a
2336.84	-1.21207	0.14106	-8.59256	8.51e-18	8.48e-17	ENSMUSG00000027257	80708	Pacsin3
556.088	-1.2137	0.243142	-4.99173	5.98e-07	2.13e-06	ENSMUSG00000022773	106369	Ypel1
2682.28	-1.21426	0.0772305	-15.7226	1.06e-55	8.74e-54	ENSMUSG00000004846	26433	Plod3
2616.2	-1.21617	0.0992185	-12.2574	1.53e-34	4.87e-33	ENSMUSG00000066026	20148	Dhrs3
96.84	-1.21625	0.264207	-4.60338	4.16e-06	1.34e-05	ENSMUSG00000054967	239546	Zfp647
25.3134	-1.21847	0.354842	-3.43384	0.000595101	0.00146298	ENSMUSG00000110344	121811722	Smim36
41.9242	-1.22129	0.298236	-4.09505	4.22e-05	0.000121575	ENSMUSG00000030844	67865	Rgs10
2625.64	-1.2221	0.126531	-9.65853	4.52e-22	6.25e-21	ENSMUSG00000030761	17921	Myo7a
269.779	-1.22373	0.185341	-6.60258	4.04e-11	2.19e-10	ENSMUSG00000035640	100503659	Cbarp
220.339	-1.22373	0.15361	-7.96649	1.63e-15	1.31e-14	ENSMUSG00000029524	75387	Sirt4
1285.29	-1.22386	0.155579	-7.86651	3.65e-15	2.83e-14	ENSMUSG00000003573	26558	Homer3
6779	-1.22597	0.0916559	-13.3758	8.38e-41	3.71e-39	ENSMUSG00000006219	74202	Fblim1
4159.27	-1.22761	0.0712022	-17.2411	1.3e-66	1.51e-64	ENSMUSG00000028599	21938	Tnfrsf1b
1489.7	-1.22823	0.0755778	-16.2512	2.19e-59	2.19e-57	ENSMUSG00000001131	21857	Timp1
1408.53	-1.22934	0.259637	-4.73483	2.19e-06	7.31e-06	ENSMUSG00000020902	18208	Ntn1
2422.6	-1.22934	0.105628	-11.6385	2.63e-31	6.69e-30	ENSMUSG00000026470	58244	Stx6
390.478	-1.23122	0.223866	-5.49982	3.8e-08	1.54e-07	ENSMUSG00000051550	68490	Zfp579
163.513	-1.2319	0.178515	-6.90083	5.17e-12	3.05e-11	ENSMUSG00000038895	319601	Zfp653
986.688	-1.23225	0.118585	-10.3913	2.72e-25	4.75e-24	ENSMUSG00000031548	20377	Sfrp1
127.306	-1.23342	0.206258	-5.97998	2.23e-09	1.02e-08	ENSMUSG00000033066	14457	Gas7
2014.59	-1.23494	0.128352	-9.62148	6.49e-22	8.93e-21	ENSMUSG00000028195	16007	Ccn1
23.0074	-1.23526	0.406665	-3.03754	0.0023852	0.00536453	ENSMUSG00000006638	57742	Abhd1
1626.58	-1.23707	0.062269	-19.8666	7.92e-88	1.96e-85	ENSMUSG00000063146	269713	Clip2
270.378	-1.23789	0.162821	-7.60277	2.9e-14	2.08e-13	ENSMUSG00000047067	67446	Dusp28
706.556	-1.23922	0.122886	-10.0843	6.49e-24	1.03e-22	ENSMUSG00000049288	280411	Lix1l
1843.94	-1.23972	0.106741	-11.6143	3.49e-31	8.77e-30	ENSMUSG00000032997	74241	Chpf
217.238	-1.24104	0.176957	-7.01323	2.33e-12	1.41e-11	ENSMUSG00000060224	74580	Pyroxd2
26.8741	-1.24106	0.338571	-3.66559	0.00024677	0.000639892	ENSMUSG00000024873	12794	Cnih2
2082.39	-1.24148	0.0781748	-15.8808	8.61e-57	7.53e-55	ENSMUSG00000006403	240913	Adamts4
10502.2	-1.24263	0.0932579	-13.3247	1.66e-40	7.23e-39	ENSMUSG00000003534	12305	Ddr1
481.755	-1.2429	0.0982453	-12.651	1.1e-36	3.91e-35	ENSMUSG00000103088	93703	Pcdhgb6
1772.47	-1.24291	0.164443	-7.55826	4.09e-14	2.89e-13	ENSMUSG00000039656	20182	Rxrb
401.862	-1.24319	0.108627	-11.4446	2.5e-30	5.95e-29	ENSMUSG00000057963	217837	Itpk1
4840.5	-1.24446	0.0910005	-13.6753	1.43e-42	6.95e-41	ENSMUSG00000032531	56332	Amotl2
380.65	-1.24518	0.168614	-7.38478	1.53e-13	1.03e-12	ENSMUSG00000022843	12724	Clcn2
613.231	-1.24715	0.130386	-9.56503	1.12e-21	1.51e-20	ENSMUSG00000031169	53627	Porcn
3646.36	-1.24715	0.128159	-9.73129	2.22e-22	3.13e-21	ENSMUSG00000002393	13864	Nr2f6
2145.99	-1.24795	0.113965	-10.9503	6.63e-28	1.38e-26	ENSMUSG00000053113	12702	Socs3
52.3237	-1.24859	0.269709	-4.62939	3.67e-06	1.19e-05	ENSMUSG00000036106	109270	Prr5
97780.1	-1.25011	0.138598	-9.01971	1.89e-19	2.13e-18	ENSMUSG00000026193	14268	Fn1
40.413	-1.25046	0.392583	-3.18521	0.00144651	0.00337166	ENSMUSG00000048478	320869	Spata33
987.304	-1.25226	0.171486	-7.30237	2.83e-13	1.87e-12	ENSMUSG00000030814	12055	Bcl7c
36.784	-1.2528	0.315407	-3.97202	7.13e-05	0.000198728	ENSMUSG00000043165	16939	Lor
6053.97	-1.25405	0.137131	-9.14496	5.97e-20	7.04e-19	ENSMUSG00000089762	72500	Ier5l
465.717	-1.25433	0.126629	-9.90551	3.94e-23	5.88e-22	ENSMUSG00000003581	71673	Rnf215
195.071	-1.25812	0.168872	-7.45017	9.32e-14	6.43e-13	ENSMUSG00000031504	19332	Rab20
909.078	-1.25899	0.11106	-11.3361	8.69e-30	1.99e-28	ENSMUSG00000028743	110198	Akr7a5
279.163	-1.26026	0.164287	-7.67108	1.71e-14	1.24e-13	ENSMUSG00000023960	83965	Enpp5
2145.78	-1.26165	0.151211	-8.34363	7.2e-17	6.57e-16	ENSMUSG00000040690	107581	Col16a1
25.8741	-1.26223	0.409553	-3.08196	0.0020564	0.00467536	ENSMUSG00000022574	223646	Naprt
66.3427	-1.26522	0.277637	-4.55711	5.19e-06	1.66e-05	ENSMUSG00000018819	16985	Lsp1
7364.96	-1.26609	0.0691688	-18.3044	7.63e-75	1.16e-72	ENSMUSG00000049521	104445	Cdc42ep1
827.358	-1.26982	0.139599	-9.09619	9.36e-20	1.08e-18	ENSMUSG00000044876	72667	Zfp444
1232.97	-1.27056	0.103909	-12.2276	2.21e-34	6.93e-33	ENSMUSG00000000544	59290	Gpa33
200.464	-1.27062	0.254196	-4.99859	5.78e-07	2.06e-06	ENSMUSG00000049092	70713	Gpr137c
364.436	-1.27108	0.14968	-8.49197	2.03e-17	1.96e-16	ENSMUSG00000042659	66412	Arrdc4
47.686	-1.27271	0.315315	-4.03632	5.43e-05	0.000154106	ENSMUSG00000004633	69993	Chn2
5150.19	-1.27298	0.0915053	-13.9115	5.39e-44	2.79e-42	ENSMUSG00000040093	171543	Bmf
1304.77	-1.2774	0.0770457	-16.5798	9.76e-62	1.01e-59	ENSMUSG00000020180	67332	Snrpd3
827.211	-1.27826	0.171941	-7.4343	1.05e-13	7.2e-13	ENSMUSG00000036002	230088	Atosb
3876.39	-1.27925	0.115263	-11.0985	1.28e-28	2.76e-27	ENSMUSG00000026728	22352	Vim
66.1275	-1.27928	0.23892	-5.35445	8.58e-08	3.34e-07	ENSMUSG00000045658	98496	Pid1
18989.9	-1.28061	0.0794089	-16.1268	1.65e-58	1.62e-56	ENSMUSG00000024308	21356	Tapbp
1011.42	-1.28122	0.112089	-11.4305	2.95e-30	6.96e-29	ENSMUSG00000006289	66246	Osgep
1946.84	-1.28137	0.0974499	-13.149	1.72e-39	7e-38	ENSMUSG00000031749	20444	St3gal2
194.642	-1.28654	0.129768	-9.91417	3.61e-23	5.41e-22	ENSMUSG00000005973	19672	Rcn1
194.732	-1.28667	0.173685	-7.40805	1.28e-13	8.71e-13	ENSMUSG00000046152	171167	Fut10
48.483	-1.28701	0.36606	-3.51585	0.000438343	0.00109876	ENSMUSG00000070527	22652	Mkrn3
266.673	-1.28711	0.20484	-6.28346	3.31e-10	1.64e-09	ENSMUSG00000038065	68235	Mturn
32.8655	-1.29079	0.396157	-3.25829	0.00112087	0.00265247	ENSMUSG00000032750	210710	Gab3
1259.15	-1.29269	0.0842773	-15.3385	4.23e-53	3.17e-51	ENSMUSG00000019055	18822	Plod1
37.6484	-1.29273	0.40216	-3.21446	0.00130689	0.00306484	ENSMUSG00000043068	69627	Fam89a
239.825	-1.29314	0.219712	-5.88563	3.97e-09	1.76e-08	ENSMUSG00000002228	71887	Ppm1j
474.266	-1.29454	0.157762	-8.20561	2.29e-16	2e-15	ENSMUSG00000053797	16666	Krt16
646.202	-1.29733	0.1038	-12.4984	7.62e-36	2.59e-34	ENSMUSG00000022887	17174	Masp1
36.1109	-1.29862	0.385695	-3.36696	0.000760024	0.00184335	ENSMUSG00000030699	21389	Tbx6
11603.7	-1.29991	0.152562	-8.52057	1.59e-17	1.55e-16	ENSMUSG00000040249	16971	Lrp1
203.653	-1.30042	0.170118	-7.64424	2.1e-14	1.52e-13	ENSMUSG00000048772	68777	Tmem53
421.482	-1.30137	0.154313	-8.43326	3.36e-17	3.17e-16	ENSMUSG00000022537	224090	Tmem44
55.501	-1.30224	0.276884	-4.70321	2.56e-06	8.47e-06	ENSMUSG00000043664	434325	Tmem221
203.734	-1.30249	0.192407	-6.76944	1.29e-11	7.32e-11	ENSMUSG00000027669	14696	Gnb4
50.3482	-1.305	0.423634	-3.08048	0.00206665	0.00469468	ENSMUSG00000084845	381582	Tmem240
30.5779	-1.30757	0.386141	-3.38625	0.000708551	0.00172632	ENSMUSG00000084989	381284	Crocc2
240.112	-1.30776	0.127375	-10.267	9.92e-25	1.67e-23	ENSMUSG00000060538	68742	Tmem219
186.42	-1.30837	0.228657	-5.722	1.05e-08	4.52e-08	ENSMUSG00000078716	242409	Tmem8b
23.2911	-1.30941	0.381284	-3.43422	0.000594254	0.00146112	ENSMUSG00000103711	226654	Tstd1
19954.4	-1.30987	0.0822495	-15.9255	4.21e-57	3.75e-55	ENSMUSG00000022382	22422	Wnt7b
157.172	-1.31229	0.21468	-6.11278	9.79e-10	4.62e-09	ENSMUSG00000048776	19227	Pthlh
300.747	-1.31303	0.199662	-6.57625	4.82e-11	2.59e-10	ENSMUSG00000035042	20304	Ccl5
68.3391	-1.31337	0.298239	-4.40376	1.06e-05	3.29e-05	ENSMUSG00000047604	212398	Frat2
260.255	-1.31696	0.137412	-9.58403	9.33e-22	1.26e-20	ENSMUSG00000040883	235043	Tmem205
364.539	-1.31933	0.153388	-8.60124	7.89e-18	7.91e-17	ENSMUSG00000002083	170770	Bbc3
4078.33	-1.32035	0.157054	-8.407	4.21e-17	3.92e-16	ENSMUSG00000008682	110954	Rpl10
58.0649	-1.32121	0.311743	-4.23813	2.25e-05	6.72e-05	ENSMUSG00000039873	415115	Neurl2
793.679	-1.32163	0.151846	-8.70376	3.21e-18	3.3e-17	ENSMUSG00000093803	19054	Ppp2r3d
770.981	-1.32834	0.132163	-10.0507	9.12e-24	1.43e-22	ENSMUSG00000013419	270210	Zfp651
51.1311	-1.32888	0.352142	-3.7737	0.000160847	0.00042841	ENSMUSG00000038180	245865	Spag4
1745.77	-1.32977	0.129174	-10.2944	7.47e-25	1.27e-23	ENSMUSG00000019261	270058	Map1s
426.019	-1.33002	0.137397	-9.68012	3.66e-22	5.1e-21	ENSMUSG00000031805	16453	Jak3
1511.83	-1.33457	0.0707966	-18.8508	2.9e-79	5.07e-77	ENSMUSG00000038387	20130	Rras
5410.58	-1.33551	0.107263	-12.4508	1.38e-35	4.62e-34	ENSMUSG00000023905	27279	Tnfrsf12a
43.2137	-1.33581	0.342126	-3.90445	9.44e-05	0.000259527	ENSMUSG00000020475	56012	Pgam2
52.4627	-1.33667	0.280204	-4.77034	1.84e-06	6.2e-06	ENSMUSG00000013089	104156	Etv5
2320.64	-1.33696	0.108718	-12.2975	9.35e-35	3.04e-33	ENSMUSG00000042675	66090	Ypel3
121.776	-1.33709	0.24072	-5.55457	2.78e-08	1.14e-07	ENSMUSG00000031880	56437	Rrad
353.821	-1.33863	0.145944	-9.17222	4.63e-20	5.51e-19	ENSMUSG00000011148	11565	Adssl1
1014.06	-1.3402	0.128194	-10.4545	1.4e-25	2.48e-24	ENSMUSG00000078234	242721	Klhdc7a
18.0285	-1.34471	0.466835	-2.88048	0.00397071	0.00861964	ENSMUSG00000035878	235386	Hykk
3459.08	-1.34566	0.0838958	-16.0397	6.75e-58	6.43e-56	ENSMUSG00000010307	67893	Tmem86a
1375.48	-1.34808	0.0904232	-14.9085	2.9e-50	1.94e-48	ENSMUSG00000039542	17967	Ncam1
300.152	-1.34965	0.114999	-11.7362	8.31e-32	2.19e-30	ENSMUSG00000021044	72113	Adck1
2419.83	-1.34996	0.088533	-15.2481	1.7e-52	1.25e-50	ENSMUSG00000015094	18146	Npdc1
1632.79	-1.35008	0.109264	-12.3561	4.52e-35	1.49e-33	ENSMUSG00000018102	68024	H2bc4
79.6265	-1.3531	0.306692	-4.41191	1.02e-05	3.18e-05	ENSMUSG00000039007	54381	Cpq
9683.63	-1.35393	0.0846353	-15.9973	1.34e-57	1.23e-55	ENSMUSG00000047501	12740	Cldn4
113.288	-1.35508	0.211854	-6.39629	1.59e-10	8.1e-10	ENSMUSG00000040329	16196	Il7
418.282	-1.35564	0.106686	-12.7068	5.42e-37	1.93e-35	ENSMUSG00000044674	14362	Fzd1
228.648	-1.35581	0.171917	-7.88643	3.11e-15	2.43e-14	ENSMUSG00000066442	107885	Mthfs
310.887	-1.3566	0.133571	-10.1564	3.1e-24	5.06e-23	ENSMUSG00000032333	69106	Stoml1
758.888	-1.357	0.15339	-8.84673	9.01e-19	9.69e-18	ENSMUSG00000018750	75580	Zbtb4
801.412	-1.3574	0.112305	-12.0867	1.24e-33	3.69e-32	ENSMUSG00000044134	231717	Pheta1
197.401	-1.35878	0.295702	-4.5951	4.33e-06	1.4e-05	ENSMUSG00000045103	13405	Dmd
410.412	-1.35999	0.145646	-9.33768	9.85e-21	1.24e-19	ENSMUSG00000038648	208647	Creb3l2
403.097	-1.36098	0.148187	-9.18422	4.15e-20	4.95e-19	ENSMUSG00000040841	20475	Six5
560.591	-1.36139	0.0973159	-13.9893	1.81e-44	9.71e-43	ENSMUSG00000039328	68867	Rnf122
25.6921	-1.36251	0.375857	-3.62508	0.000288874	0.00074332	ENSMUSG00000040219	235330	Ttc12
187.468	-1.36422	0.154818	-8.81182	1.23e-18	1.3e-17	ENSMUSG00000098132	78748	Rassf10
1973.59	-1.36636	0.122731	-11.1329	8.67e-29	1.9e-27	ENSMUSG00000040699	67803	Limd2
39.5224	-1.36768	0.440143	-3.10735	0.00188772	0.00431196	ENSMUSG00000035773	114229	Kiss1r
225.548	-1.37193	0.150747	-9.10087	8.96e-20	1.04e-18	ENSMUSG00000023911	76917	Flywch2
873.485	-1.37196	0.133528	-10.2748	9.16e-25	1.55e-23	ENSMUSG00000036908	54445	Unc93b1
33.3556	-1.37449	0.419007	-3.28034	0.00103682	0.00246599	ENSMUSG00000039114	68404	Nrn1
1998.75	-1.37538	0.112485	-12.2272	2.22e-34	6.95e-33	ENSMUSG00000038034	140559	Igsf8
948.53	-1.37857	0.104313	-13.2157	7.12e-40	3e-38	ENSMUSG00000024193	21652	Phf1
368.089	-1.37886	0.121512	-11.3475	7.63e-30	1.75e-28	ENSMUSG00000027329	70997	Spef1
30.9573	-1.38142	0.463113	-2.98291	0.00285521	0.00634346	ENSMUSG00000107499	243510	Ccdc142
356.644	-1.38211	0.167741	-8.23952	1.73e-16	1.52e-15	ENSMUSG00000054203	226695	Ifi205
885.46	-1.38279	0.103823	-13.3187	1.8e-40	7.8e-39	ENSMUSG00000018906	18452	P4ha2
115.158	-1.38282	0.404429	-3.41919	0.000628082	0.00154005	ENSMUSG00000051367	20471	Six1
148.742	-1.38321	0.338268	-4.08909	4.33e-05	0.000124496	ENSMUSG00000008450	68051	Nutf2
27.7225	-1.38364	0.366436	-3.77595	0.000159401	0.000424982	ENSMUSG00000020086	404634	Macroh2a2
42.2477	-1.38407	0.384637	-3.59838	0.000320205	0.000817924	ENSMUSG00000003420	14132	Fcgrt
71.5317	-1.38448	0.453087	-3.05566	0.00224566	0.00507338	ENSMUSG00000064220	15267	H2ac18
923.872	-1.3852	0.132901	-10.4228	1.95e-25	3.44e-24	ENSMUSG00000034245	232232	Hdac11
468.844	-1.38856	0.119514	-11.6184	3.32e-31	8.39e-30	ENSMUSG00000025105	12173	Bnc1
394.341	-1.38899	0.129811	-10.7001	1.02e-26	1.95e-25	ENSMUSG00000022176	140743	Rem2
1412.72	-1.38906	0.153824	-9.03023	1.71e-19	1.94e-18	ENSMUSG00000053080	108899	Zfta
268.868	-1.39124	0.143248	-9.7121	2.68e-22	3.75e-21	ENSMUSG00000027078	56791	Ube2l6
2942.78	-1.39139	0.122277	-11.379	5.32e-30	1.24e-28	ENSMUSG00000024845	66990	Tmem134
610.581	-1.39186	0.104797	-13.2814	2.97e-40	1.27e-38	ENSMUSG00000045348	243300	Nyap1
486.867	-1.39244	0.122247	-11.3904	4.67e-30	1.09e-28	ENSMUSG00000076441	11898	Ass1
113.582	-1.39357	0.391401	-3.56046	0.000370209	0.00093791	ENSMUSG00000006931	66180	P3h4
418.55	-1.39688	0.12974	-10.7668	4.94e-27	9.66e-26	ENSMUSG00000020432	21452	Tcn2
8096.19	-1.39781	0.0712594	-19.6157	1.13e-85	2.68e-83	ENSMUSG00000070436	12406	Serpinh1
24.9472	-1.3993	0.431475	-3.24307	0.0011825	0.00278979	ENSMUSG00000034786	106512	Gpsm3
164.824	-1.4005	0.199773	-7.01047	2.38e-12	1.44e-11	ENSMUSG00000069633	69129	Pex11g
231.878	-1.40086	0.131272	-10.6715	1.38e-26	2.64e-25	ENSMUSG00000064264	232969	Zfp428
83.7888	-1.40225	0.261751	-5.35721	8.45e-08	3.3e-07	ENSMUSG00000079484	227696	Phyhd1
3627.24	-1.40242	0.110942	-12.641	1.25e-36	4.41e-35	ENSMUSG00000061878	20698	Sphk1
227.827	-1.40452	0.140605	-9.98909	1.7e-23	2.61e-22	ENSMUSG00000031851	66566	Ntpcr
36.0315	-1.40589	0.489128	-2.87428	0.00404947	0.00877521	ENSMUSG00000025938	240726	Slco5a1
25.6091	-1.40704	0.461027	-3.05197	0.00227348	0.00512831	ENSMUSG00000091898	21924	Tnnc1
227.144	-1.40708	0.219014	-6.42461	1.32e-10	6.79e-10	ENSMUSG00000062683	67942	Atp5g2
7205.14	-1.40741	0.0741564	-18.9789	2.55e-80	4.66e-78	ENSMUSG00000089704	108148	Galnt2
23.7323	-1.40751	0.37717	-3.73176	0.000190147	0.000501469	ENSMUSG00000024186	50782	Rgs11
41.435	-1.40808	0.291843	-4.82479	1.4e-06	4.8e-06	ENSMUSG00000042425	245643	Frmpd3
850.804	-1.40832	0.118294	-11.9053	1.11e-32	3.1e-31	ENSMUSG00000007837	65116	Prrg2
264.873	-1.41002	0.137217	-10.2759	9.05e-25	1.53e-23	ENSMUSG00000039670	66431	Oxld1
1102.28	-1.41103	0.133918	-10.5365	5.87e-26	1.07e-24	ENSMUSG00000063954	319192	H2ac19
78.5942	-1.41223	0.382902	-3.68823	0.00022582	0.000588794	ENSMUSG00000043243	100037278	Niban3
10369.7	-1.41277	0.0918909	-15.3745	2.43e-53	1.83e-51	ENSMUSG00000041736	12257	Tspo
54.8358	-1.41424	0.295626	-4.78386	1.72e-06	5.82e-06	ENSMUSG00000019320	71893	Noxo1
3078.71	-1.4143	0.0880275	-16.0666	4.37e-58	4.26e-56	ENSMUSG00000042834	27528	Nrep
1326.45	-1.41517	0.121065	-11.6894	1.44e-31	3.73e-30	ENSMUSG00000036199	67184	Ndufa13
357.048	-1.41768	0.14528	-9.75828	1.7e-22	2.41e-21	ENSMUSG00000014786	277973	Slc9a5
24.1739	-1.42336	0.386016	-3.6873	0.000226647	0.000590854	ENSMUSG00000030134	70727	Rasgef1a
3242.51	-1.42636	0.098569	-14.4706	1.86e-47	1.13e-45	ENSMUSG00000061111	192173	Mcrip1
245.603	-1.42725	0.154631	-9.23005	2.71e-20	3.28e-19	ENSMUSG00000044788	328035	Fads6
107.253	-1.42853	0.214392	-6.66319	2.68e-11	1.48e-10	ENSMUSG00000043448	118454	Gjc2
37.8856	-1.43002	0.481384	-2.97065	0.00297171	0.00658516	ENSMUSG00000079491	15024	H2-T10
1598.46	-1.43009	0.0706976	-20.2282	5.52e-91	1.46e-88	ENSMUSG00000003948	67468	Mmd
14.3786	-1.43368	0.472538	-3.03399	0.00241341	0.00542571	ENSMUSG00000008193	272382	Spib
30.0403	-1.4349	0.329525	-4.35446	1.33e-05	4.09e-05	ENSMUSG00000023982	14913	Guca1a
66.8369	-1.43683	0.263668	-5.44938	5.05e-08	2.02e-07	ENSMUSG00000031828	234796	Klhl36
51.4641	-1.4373	0.292631	-4.91163	9.03e-07	3.16e-06	ENSMUSG00000015452	11596	Ager
174.916	-1.43772	0.135468	-10.613	2.59e-26	4.86e-25	ENSMUSG00000026471	15064	Mr1
59.5838	-1.4433	0.374933	-3.8495	0.000118362	0.000321207	ENSMUSG00000075289	107239	Carns1
539.32	-1.44423	0.156075	-9.25341	2.17e-20	2.65e-19	ENSMUSG00000032363	108153	Adamts7
29.1506	-1.4449	0.495149	-2.9181	0.00352169	0.0077052	ENSMUSG00000027962	22329	Vcam1
40.2375	-1.44653	0.378475	-3.82198	0.000132383	0.000356792	ENSMUSG00000006611	15216	Hfe
2259.85	-1.44686	0.095709	-15.1172	1.25e-51	8.88e-50	ENSMUSG00000003380	14470	Rabac1
616.792	-1.4472	0.120603	-11.9996	3.57e-33	1.03e-31	ENSMUSG00000002043	67091	Trappc6a
276.184	-1.44769	0.136673	-10.5924	3.23e-26	6e-25	ENSMUSG00000027514	58203	Zbp1
10589.4	-1.44887	0.106046	-13.6626	1.7e-42	8.18e-41	ENSMUSG00000033170	105844	Card10
237.008	-1.44893	0.18913	-7.66102	1.84e-14	1.34e-13	ENSMUSG00000035829	241289	Ppp1r26
281.208	-1.44947	0.161553	-8.97213	2.91e-19	3.24e-18	ENSMUSG00000037703	241638	Lzts3
2432.71	-1.45095	0.0916059	-15.839	1.67e-56	1.43e-54	ENSMUSG00000027602	66734	Map1lc3a
1348.35	-1.45164	0.0996616	-14.5657	4.64e-48	2.89e-46	ENSMUSG00000031875	68119	Cmtm3
3239.61	-1.45181	0.068184	-21.2925	1.33e-100	5.23e-98	ENSMUSG00000026421	13007	Csrp1
116.934	-1.45419	0.2113	-6.88208	5.9e-12	3.45e-11	ENSMUSG00000032122	56857	Slc37a2
42.5981	-1.45623	0.28847	-5.04811	4.46e-07	1.62e-06	ENSMUSG00000069270	319164	H2ac6
40.2828	-1.45872	0.327295	-4.4569	8.32e-06	2.6e-05	ENSMUSG00000027297	17005	Ltk
79.9549	-1.45919	0.292131	-4.99497	5.88e-07	2.1e-06	ENSMUSG00000038521	50908	C1s1
672.23	-1.46132	0.115537	-12.6481	1.15e-36	4.06e-35	ENSMUSG00000041571	20364	Selenow
804.367	-1.46146	0.12921	-11.3107	1.16e-29	2.64e-28	ENSMUSG00000050373	101113	Snx21
1877.09	-1.46203	0.115423	-12.6667	9.05e-37	3.21e-35	ENSMUSG00000095098	240514	Ccdc85b
1833.43	-1.46307	0.101747	-14.3795	6.96e-47	4.21e-45	ENSMUSG00000027430	66044	Dtd1
353.683	-1.46363	0.183183	-7.98999	1.35e-15	1.09e-14	ENSMUSG00000067629	240057	Syngap1
2551.69	-1.46428	0.104123	-14.063	6.41e-45	3.5e-43	ENSMUSG00000049775	19241	Tmsb4x
108.252	-1.46634	0.247218	-5.93138	3e-09	1.36e-08	ENSMUSG00000024238	21417	Zeb1
69.9631	-1.47173	0.248429	-5.92415	3.14e-09	1.41e-08	ENSMUSG00000006587	30927	Snai3
445.699	-1.47236	0.119801	-12.29	1.02e-34	3.32e-33	ENSMUSG00000023571	67389	C1qtnf12
7582.92	-1.47359	0.0853268	-17.2699	7.93e-67	9.31e-65	ENSMUSG00000031788	16582	Kifc3
390.978	-1.47591	0.144102	-10.2421	1.28e-24	2.15e-23	ENSMUSG00000026556	93840	Vangl2
159.292	-1.47793	0.201274	-7.34286	2.09e-13	1.39e-12	ENSMUSG00000076434	71856	Wfdc3
24.5599	-1.48046	0.391079	-3.78557	0.000153356	0.000410157	ENSMUSG00000018986	20557	Slfn3
181.117	-1.48074	0.184712	-8.01646	1.09e-15	8.85e-15	ENSMUSG00000043439	103551	Epop
972.455	-1.48085	0.137276	-10.7874	3.95e-27	7.75e-26	ENSMUSG00000064215	52668	Ifi27
11.9347	-1.48329	0.469776	-3.15744	0.00159163	0.00368214	ENSMUSG00000020388	30794	Pdlim4
55.2137	-1.48351	0.413134	-3.59087	0.000329571	0.000839714	ENSMUSG00000032174	15898	Icam5
6612.76	-1.48394	0.0899066	-16.5053	3.36e-61	3.42e-59	ENSMUSG00000022098	12153	Bmp1
14.3508	-1.48444	0.519875	-2.85538	0.00429852	0.00926872	ENSMUSG00000022758	18440	P2rx6
666.24	-1.48486	0.155281	-9.56238	1.15e-21	1.54e-20	ENSMUSG00000095687	100037283	Rnaset2a
319.38	-1.48569	0.129966	-11.4314	2.91e-30	6.89e-29	ENSMUSG00000042737	68563	Dpm3
15.3714	-1.48623	0.500703	-2.96829	0.00299462	0.00663136	ENSMUSG00000001510	13393	Dlx3
234.785	-1.48659	0.196969	-7.54736	4.44e-14	3.13e-13	ENSMUSG00000078853	16145	Igtp
48.8047	-1.49652	0.312278	-4.79226	1.65e-06	5.59e-06	ENSMUSG00000006241	67119	Ccdc159
760.308	-1.49674	0.0947205	-15.8017	3.03e-56	2.58e-54	ENSMUSG00000020889	217166	Nr1d1
2446.26	-1.50312	0.0681505	-22.0559	8.38e-108	4.08e-105	ENSMUSG00000024909	58859	Efemp2
316.421	-1.5035	0.213846	-7.03077	2.05e-12	1.26e-11	ENSMUSG00000015745	67220	Plekho1
39.5132	-1.50372	0.399047	-3.76827	0.000164382	0.000437247	ENSMUSG00000095789	69034	Nupr1l
2891.62	-1.50451	0.0812327	-18.521	1.4e-76	2.23e-74	ENSMUSG00000021493	67399	Pdlim7
207.267	-1.50536	0.137835	-10.9215	9.09e-28	1.87e-26	ENSMUSG00000020623	26399	Map2k6
75.7013	-1.50563	0.485433	-3.10162	0.00192466	0.00439196	ENSMUSG00000054708	70615	Ankrd24
649.182	-1.50585	0.119428	-12.6088	1.89e-36	6.59e-35	ENSMUSG00000028601	52430	Echdc2
112.942	-1.5065	0.348585	-4.32177	1.55e-05	4.71e-05	ENSMUSG00000032579	69536	Hemk1
74.4173	-1.50718	0.272425	-5.53247	3.16e-08	1.29e-07	ENSMUSG00000020135	23805	Apc2
1578.92	-1.50758	0.0960559	-15.6948	1.64e-55	1.34e-53	ENSMUSG00000036181	50708	H1f2
45.1722	-1.51206	0.466186	-3.24346	0.00118086	0.00278634	ENSMUSG00000020256	216188	Aldh1l2
9944.81	-1.51401	0.0732988	-20.6554	8.74e-95	2.56e-92	ENSMUSG00000040952	20085	Rps19
329.633	-1.51497	0.138654	-10.9263	8.63e-28	1.78e-26	ENSMUSG00000061517	223227	Sox21
1801.57	-1.51501	0.109204	-13.8732	9.21e-44	4.69e-42	ENSMUSG00000041046	56089	Ramp3
89.5884	-1.51616	0.25063	-6.04941	1.45e-09	6.75e-09	ENSMUSG00000040722	56807	Scamp5
1118.35	-1.51651	0.105842	-14.328	1.46e-46	8.65e-45	ENSMUSG00000022353	211401	Mtss1
132.664	-1.51684	0.203145	-7.46676	8.22e-14	5.69e-13	ENSMUSG00000109946	100504116	Brd3os
19.9007	-1.51922	0.363465	-4.17982	2.92e-05	8.57e-05	ENSMUSG00000037095	76905	Lrg1
555.217	-1.52251	0.16311	-9.33424	1.02e-20	1.28e-19	ENSMUSG00000028544	230612	Slc5a9
1034.58	-1.52505	0.129787	-11.7504	7.03e-32	1.86e-30	ENSMUSG00000067071	55927	Hes6
21.7537	-1.52539	0.385676	-3.95511	7.65e-05	0.000212295	ENSMUSG00000041477	319618	Dcp1b
1371.25	-1.52563	0.0779826	-19.5637	3.15e-85	7.24e-83	ENSMUSG00000042821	20613	Snai1
91.6579	-1.52713	0.353637	-4.31835	1.57e-05	4.78e-05	ENSMUSG00000053040	68318	Aph1c
1334.68	-1.5281	0.133259	-11.4671	1.93e-30	4.64e-29	ENSMUSG00000049577	22761	Zfpm1
354.6	-1.53019	0.186711	-8.19548	2.5e-16	2.16e-15	ENSMUSG00000048826	240025	Dact2
87.3444	-1.53278	0.273118	-5.61217	2e-08	8.29e-08	ENSMUSG00000095199	100303732	Zfp967
25.7088	-1.53871	0.540618	-2.8462	0.00442445	0.0095224	ENSMUSG00000029070	74761	Mxra8
156.398	-1.54182	0.19394	-7.95001	1.86e-15	1.49e-14	ENSMUSG00000018470	16499	Kcnab3
477.138	-1.54411	0.226759	-6.80948	9.8e-12	5.63e-11	ENSMUSG00000019158	69094	Tmem160
1494.13	-1.54494	0.0965222	-16.0061	1.16e-57	1.08e-55	ENSMUSG00000040711	268396	Sh3pxd2b
213.344	-1.54545	0.156365	-9.8836	4.9e-23	7.27e-22	ENSMUSG00000031383	75590	Dusp9
31.7151	-1.5474	0.391647	-3.951	7.78e-05	0.000215898	ENSMUSG00000035208	276950	Slfn8
1013.01	-1.5474	0.10194	-15.1796	4.83e-52	3.53e-50	ENSMUSG00000026121	20353	Sema4c
647.92	-1.54766	0.157055	-9.85427	6.57e-23	9.66e-22	ENSMUSG00000006576	20536	Slc4a3
71.8219	-1.54876	0.354686	-4.36656	1.26e-05	3.88e-05	ENSMUSG00000069171	13865	Nr2f1
1004.83	-1.55174	0.0833995	-18.6061	2.87e-77	4.66e-75	ENSMUSG00000029101	71729	Rgs12
516.364	-1.55496	0.108608	-14.3171	1.71e-46	1.01e-44	ENSMUSG00000035891	223753	Cerk
4216.61	-1.55503	0.0837777	-18.5614	6.59e-77	1.06e-74	ENSMUSG00000020440	11844	Arf5
1942.66	-1.56585	0.104275	-15.0165	5.73e-51	3.99e-49	ENSMUSG00000022358	67731	Fbxo32
91.2168	-1.56745	0.261233	-6.00019	1.97e-09	9.03e-09	ENSMUSG00000017713	71776	Tha1
20898.6	-1.57049	0.0906762	-17.3197	3.34e-67	4.04e-65	ENSMUSG00000024736	98170	Tmem132a
147.844	-1.57167	0.155824	-10.0862	6.36e-24	1.01e-22	ENSMUSG00000016206	14991	H2-M3
8937.74	-1.57307	0.100816	-15.6035	6.9e-55	5.44e-53	ENSMUSG00000052837	16477	Junb
853.406	-1.57454	0.165068	-9.53875	1.45e-21	1.92e-20	ENSMUSG00000015354	76477	Pcolce2
22.4091	-1.57496	0.405428	-3.88468	0.000102463	0.000279952	ENSMUSG00000029075	22163	Tnfrsf4
107.602	-1.57625	0.374101	-4.21344	2.52e-05	7.46e-05	ENSMUSG00000050821	78408	Fam131a
112.003	-1.57653	0.231533	-6.8091	9.82e-12	5.64e-11	ENSMUSG00000040009	14687	Gnaz
441.113	-1.58261	0.0997764	-15.8616	1.17e-56	1.01e-54	ENSMUSG00000074743	21824	Thbd
62.3153	-1.58298	0.425025	-3.72445	0.000195744	0.000515216	ENSMUSG00000023266	107971	Frs3
54.9896	-1.58443	0.26821	-5.90741	3.48e-09	1.55e-08	ENSMUSG00000045777	320802	Ifitm10
333.85	-1.58623	0.155533	-10.1987	2.01e-24	3.33e-23	ENSMUSG00000023009	380969	Nckap5l
634.17	-1.58692	0.181749	-8.7314	2.52e-18	2.6e-17	ENSMUSG00000015243	11303	Abca1
770.339	-1.58924	0.135901	-11.6941	1.37e-31	3.53e-30	ENSMUSG00000032012	58235	Nectin1
620.905	-1.58961	0.142643	-11.144	7.66e-29	1.68e-27	ENSMUSG00000027797	13175	Dclk1
122.067	-1.58978	0.314065	-5.06194	4.15e-07	1.51e-06	ENSMUSG00000042109	105859	Csdc2
156.74	-1.58987	0.196832	-8.0773	6.62e-16	5.51e-15	ENSMUSG00000026825	13429	Dnm1
543.065	-1.58991	0.145058	-10.9605	5.92e-28	1.23e-26	ENSMUSG00000022094	213053	Slc39a14
1569.78	-1.59138	0.0894681	-17.7871	8.89e-71	1.17e-68	ENSMUSG00000006476	56876	Nsmf
913.528	-1.59186	0.157478	-10.1085	5.07e-24	8.11e-23	ENSMUSG00000038775	22351	Vill
749.389	-1.59327	0.145971	-10.915	9.77e-28	2e-26	ENSMUSG00000019467	52666	Arhgef25
78.3147	-1.5937	0.274317	-5.80969	6.26e-09	2.73e-08	ENSMUSG00000029419	381353	Ajm1
7032.05	-1.59469	0.112308	-14.1993	9.26e-46	5.26e-44	ENSMUSG00000002020	16997	Ltbp2
83.6864	-1.59654	0.258444	-6.1775	6.51e-10	3.11e-09	ENSMUSG00000074604	211666	Mgst2
80.7919	-1.60319	0.221559	-7.23595	4.62e-13	3e-12	ENSMUSG00000020871	13394	Dlx4
727.618	-1.60369	0.107089	-14.9753	1.06e-50	7.29e-49	ENSMUSG00000044337	12778	Ackr3
1885.32	-1.60763	0.0860805	-18.6759	7.77e-78	1.29e-75	ENSMUSG00000021365	18003	Nedd9
101.438	-1.60931	0.282617	-5.6943	1.24e-08	5.28e-08	ENSMUSG00000051022	15476	Hs3st1
154.67	-1.60937	0.168952	-9.52562	1.64e-21	2.17e-20	ENSMUSG00000028573	75578	Fggy
28336.6	-1.61328	0.0964257	-16.7308	7.81e-63	8.22e-61	ENSMUSG00000074129	22121	Rpl13a
825.081	-1.61391	0.13203	-12.2239	2.32e-34	7.23e-33	ENSMUSG00000013150	70575	Gfod2
16.8438	-1.6142	0.563561	-2.86429	0.00417939	0.00903241	ENSMUSG00000041930	433940	Fam222a
585.392	-1.62072	0.110402	-14.6801	8.64e-49	5.54e-47	ENSMUSG00000042115	213417	Klhdc8a
1084.49	-1.6211	0.108233	-14.9778	1.03e-50	7.05e-49	ENSMUSG00000072949	26897	Acot1
19.1519	-1.62198	0.44245	-3.66591	0.000246461	0.000639194	ENSMUSG00000043099	15248	Hic1
584.428	-1.6234	0.114839	-14.1362	2.27e-45	1.28e-43	ENSMUSG00000058420	110058	Syt17
5590.75	-1.62486	0.211726	-7.67435	1.66e-14	1.21e-13	ENSMUSG00000036256	29817	Igfbp7
295.78	-1.62671	0.137015	-11.8725	1.64e-32	4.54e-31	ENSMUSG00000055435	17132	Maf
45.6077	-1.63	0.396441	-4.11159	3.93e-05	0.000113692	ENSMUSG00000068758	16188	Il3ra
660.593	-1.63026	0.148216	-10.9992	3.86e-28	8.08e-27	ENSMUSG00000036867	17130	Smad6
41.9637	-1.63281	0.288935	-5.65113	1.59e-08	6.7e-08	ENSMUSG00000031375	12111	Bgn
768.639	-1.63314	0.121172	-13.4779	2.11e-41	9.62e-40	ENSMUSG00000041889	77552	Shisa4
3647.62	-1.63479	0.16764	-9.7518	1.81e-22	2.56e-21	ENSMUSG00000056708	15939	Ier5
55.6946	-1.63819	0.255675	-6.40732	1.48e-10	7.57e-10	ENSMUSG00000031722	15439	Hp
370.064	-1.64038	0.177299	-9.25204	2.2e-20	2.68e-19	ENSMUSG00000031785	14766	Adgrg1
280.422	-1.6419	0.131093	-12.5246	5.48e-36	1.87e-34	ENSMUSG00000075284	215280	Wipf1
3153.66	-1.64273	0.0882135	-18.6222	2.12e-77	3.49e-75	ENSMUSG00000026223	64294	Itm2c
16.2906	-1.64393	0.495831	-3.3155	0.000914781	0.00219389	ENSMUSG00000032066	170752	Bco2
19.4121	-1.64811	0.53859	-3.06004	0.00221309	0.00500825	ENSMUSG00000026544	68440	Dusp23
663.163	-1.64876	0.107159	-15.3862	2.03e-53	1.55e-51	ENSMUSG00000021453	23882	Gadd45g
72.6612	-1.64889	0.258358	-6.38219	1.75e-10	8.85e-10	ENSMUSG00000047875	269604	Gpr157
795.196	-1.64972	0.0854239	-19.3121	4.25e-83	8.65e-81	ENSMUSG00000026249	20720	Serpine2
18.1009	-1.65087	0.560691	-2.94436	0.00323627	0.00712723	ENSMUSG00000024049	17929	Myom1
84.7373	-1.65271	0.249767	-6.617	3.67e-11	2e-10	ENSMUSG00000075028	100042784	Prdm11
405.616	-1.65479	0.137498	-12.035	2.33e-33	6.78e-32	ENSMUSG00000039759	69876	Thap3
11.6069	-1.65527	0.573992	-2.88379	0.00392925	0.00853654	ENSMUSG00000013091	78052	Tmem190
43.1097	-1.65602	0.361682	-4.57867	4.68e-06	1.51e-05	ENSMUSG00000052776	246730	Oas1a
59.5805	-1.65838	0.31025	-5.3453	9.03e-08	3.51e-07	ENSMUSG00000035285	269854	Nat14
14.1722	-1.65922	0.517715	-3.20489	0.00135114	0.00316216	ENSMUSG00000022041	110902	Chrna2
240.286	-1.66095	0.16388	-10.1352	3.86e-24	6.22e-23	ENSMUSG00000024968	104383	Rcor2
1013.15	-1.66438	0.0918729	-18.1161	2.38e-73	3.36e-71	ENSMUSG00000020262	110532	Adarb1
25.2957	-1.66462	0.332493	-5.00647	5.54e-07	1.99e-06	ENSMUSG00000038349	227120	Plcl1
1945.48	-1.66701	0.136909	-12.176	4.17e-34	1.28e-32	ENSMUSG00000046718	69550	Bst2
145.392	-1.67232	0.174792	-9.56748	1.1e-21	1.47e-20	ENSMUSG00000006395	68180	Hyi
161.329	-1.67472	0.179868	-9.31079	1.27e-20	1.58e-19	ENSMUSG00000093661	66892	Eif4e3
632.476	-1.67578	0.139998	-11.97	5.1e-33	1.45e-31	ENSMUSG00000053175	12051	Bcl3
105.917	-1.67975	0.26098	-6.4363	1.22e-10	6.32e-10	ENSMUSG00000028641	56401	P3h1
93.8711	-1.68116	0.240479	-6.99087	2.73e-12	1.65e-11	ENSMUSG00000028864	15234	Hgf
1696.05	-1.68362	0.133562	-12.6055	1.97e-36	6.86e-35	ENSMUSG00000050737	64292	Ptges
72.8127	-1.68445	0.279331	-6.03031	1.64e-09	7.57e-09	ENSMUSG00000040613	11810	Apobec1
200.989	-1.68552	0.172683	-9.76081	1.66e-22	2.36e-21	ENSMUSG00000000126	216795	Wnt9a
13.9953	-1.68748	0.556397	-3.03288	0.00242233	0.00544347	ENSMUSG00000028865	69655	Cd164l2
129.654	-1.69472	0.213205	-7.94878	1.88e-15	1.5e-14	ENSMUSG00000024036	224674	Slc37a1
65.3773	-1.69536	0.364842	-4.64683	3.37e-06	1.1e-05	ENSMUSG00000029279	114642	Brdt
27.9335	-1.69553	0.485254	-3.49411	0.000475642	0.00118542	ENSMUSG00000027408	56264	Cpxm1
361.851	-1.69623	0.165041	-10.2776	8.89e-25	1.51e-23	ENSMUSG00000004187	16581	Kifc2
274.352	-1.69662	0.144783	-11.7184	1.03e-31	2.69e-30	ENSMUSG00000042066	68875	Tmcc2
102.603	-1.70089	0.3248	-5.23672	1.63e-07	6.18e-07	ENSMUSG00000047583	209584	Tyw3
1198.19	-1.71503	0.126442	-13.5637	6.57e-42	3.11e-40	ENSMUSG00000027333	228608	Smox
2942.67	-1.71877	0.11031	-15.5813	9.75e-55	7.66e-53	ENSMUSG00000007039	51793	Ddah2
31.5665	-1.7207	0.539843	-3.18741	0.00143554	0.00334702	ENSMUSG00000037997	101187	Parp11
15.8287	-1.72479	0.491481	-3.50937	0.000449175	0.00112381	ENSMUSG00000028635	13615	Edn2
331.746	-1.72504	0.125189	-13.7795	3.39e-43	1.69e-41	ENSMUSG00000022885	20440	St6gal1
81.6247	-1.72586	0.31176	-5.53588	3.1e-08	1.26e-07	ENSMUSG00000024871	60425	Doc2g
11193.4	-1.72958	0.102627	-16.8531	9.95e-64	1.06e-61	ENSMUSG00000001435	12822	Col18a1
228.474	-1.73129	0.277176	-6.24617	4.21e-10	2.05e-09	ENSMUSG00000023411	73181	Nfatc4
837.6	-1.7325	0.0860216	-20.1403	3.27e-90	8.36e-88	ENSMUSG00000045027	70835	Prss22
16.3203	-1.73416	0.591595	-2.93133	0.00337514	0.00740974	ENSMUSG00000118462	16866	Lhb
3323.63	-1.73463	0.100172	-17.3165	3.53e-67	4.24e-65	ENSMUSG00000048644	330695	Ctxn1
493.607	-1.73744	0.320177	-5.4265	5.75e-08	2.29e-07	ENSMUSG00000047767	73683	Atg16l2
63.8614	-1.74179	0.266582	-6.53379	6.41e-11	3.4e-10	ENSMUSG00000026814	13805	Eng
544.492	-1.7544	0.152027	-11.5401	8.28e-31	2.04e-29	ENSMUSG00000028461	622404	Ccdc107
36.8266	-1.75543	0.484608	-3.62238	0.000291907	0.000749805	ENSMUSG00000024610	16149	Cd74
876.631	-1.7573	0.110329	-15.9278	4.06e-57	3.63e-55	ENSMUSG00000037499	66208	Nenf
170.11	-1.76037	0.218583	-8.05357	8.04e-16	6.62e-15	ENSMUSG00000029134	665270	Plb1
19.1212	-1.76293	0.608995	-2.89483	0.00379369	0.00826323	ENSMUSG00000031155	18715	Pim2
52.0579	-1.76376	0.281707	-6.26099	3.83e-10	1.88e-09	ENSMUSG00000032456	74080	Nmnat3
24.6135	-1.76468	0.440271	-4.00816	6.12e-05	0.000172528	ENSMUSG00000025347	71664	Mettl7b
628.874	-1.76795	0.114613	-15.4254	1.1e-53	8.5e-52	ENSMUSG00000002603	21803	Tgfb1
25.8475	-1.77033	0.431772	-4.10014	4.13e-05	0.000119122	ENSMUSG00000040026	20210	Saa3
56.6294	-1.77169	0.292727	-6.05236	1.43e-09	6.63e-09	ENSMUSG00000025348	16404	Itga7
74.0961	-1.77191	0.328457	-5.39465	6.87e-08	2.71e-07	ENSMUSG00000024910	13041	Ctsw
22.4757	-1.77255	0.443941	-3.99276	6.53e-05	0.000183151	ENSMUSG00000002771	14814	Grin2d
88.5961	-1.77966	0.290839	-6.11907	9.41e-10	4.45e-09	ENSMUSG00000032609	78267	Klhdc8b
341.074	-1.7809	0.147049	-12.1109	9.24e-34	2.78e-32	ENSMUSG00000063605	234582	Ccdc102a
142.992	-1.78248	0.228794	-7.79077	6.66e-15	5.03e-14	ENSMUSG00000092060	666938	Bend4
45.3066	-1.783	0.304904	-5.84776	4.98e-09	2.2e-08	ENSMUSG00000027750	50706	Postn
20.3624	-1.78423	0.618625	-2.88419	0.00392419	0.0085267	ENSMUSG00000031934	55991	Panx1
107.156	-1.78513	0.185279	-9.63487	5.7e-22	7.85e-21	ENSMUSG00000050541	11548	Adra1b
18.6788	-1.78792	0.481811	-3.71084	0.000206572	0.000542653	ENSMUSG00000044626	239759	Liph
115.131	-1.78957	0.21565	-8.29847	1.05e-16	9.49e-16	ENSMUSG00000043614	194309	Vps37d
31605.4	-1.79937	0.0708542	-25.3954	2.84e-142	2.54e-139	ENSMUSG00000017493	16010	Igfbp4
1125.12	-1.80097	0.0988354	-18.222	3.46e-74	5.15e-72	ENSMUSG00000047181	217125	Samd14
29.2716	-1.80233	0.533044	-3.3812	0.000721696	0.00175675	ENSMUSG00000031486	78560	Adgra2
52.1808	-1.80597	0.282464	-6.39362	1.62e-10	8.24e-10	ENSMUSG00000027204	14118	Fbn1
142.406	-1.80665	0.252517	-7.15455	8.4e-13	5.34e-12	ENSMUSG00000025735	214951	Rhbdl1
635.855	-1.80689	0.118683	-15.2245	2.43e-52	1.79e-50	ENSMUSG00000047443	227358	Erfe
242.988	-1.81321	0.24186	-7.49692	6.53e-14	4.55e-13	ENSMUSG00000038418	13653	Egr1
41.0023	-1.81436	0.364592	-4.97642	6.48e-07	2.3e-06	ENSMUSG00000023206	16169	Il15ra
265.86	-1.81773	0.174637	-10.4086	2.27e-25	3.98e-24	ENSMUSG00000033880	19039	Lgals3bp
10384	-1.81777	0.0725281	-25.063	1.26e-138	9.21e-136	ENSMUSG00000043079	104027	Synpo
97.1163	-1.82212	0.225988	-8.06289	7.45e-16	6.15e-15	ENSMUSG00000038037	12703	Socs1
24.1506	-1.82707	0.416859	-4.38295	1.17e-05	3.61e-05	ENSMUSG00000055301	11529	Adh7
26.0252	-1.82847	0.411613	-4.44219	8.9e-06	2.78e-05	ENSMUSG00000051242	93880	Pcdhb9
19.8738	-1.83106	0.56889	-3.21865	0.00128795	0.00302307	ENSMUSG00000029814	140488	Igf2bp3
61.3066	-1.83184	0.282073	-6.4942	8.35e-11	4.38e-10	ENSMUSG00000037375	226861	Hhat
25.72	-1.83205	0.386486	-4.74028	2.13e-06	7.13e-06	ENSMUSG00000034758	114606	Tle6
150.226	-1.83408	0.240201	-7.6356	2.25e-14	1.63e-13	ENSMUSG00000032679	12509	Cd59a
616.912	-1.83583	0.131713	-13.9381	3.72e-44	1.96e-42	ENSMUSG00000018334	16706	Ksr1
55.4233	-1.83691	0.297872	-6.16675	6.97e-10	3.32e-09	ENSMUSG00000091971	193740	Hspa1a
621.258	-1.83897	0.132755	-13.8524	1.23e-43	6.22e-42	ENSMUSG00000050212	230752	Eva1b
433.992	-1.8417	0.167333	-11.0062	3.57e-28	7.5e-27	ENSMUSG00000009614	192166	Sardh
550.026	-1.84491	0.129888	-14.2038	8.67e-46	4.95e-44	ENSMUSG00000025875	74257	Tspan17
57.4523	-1.84717	0.266445	-6.93267	4.13e-12	2.45e-11	ENSMUSG00000043251	277978	Exoc3l
276.899	-1.85374	0.158665	-11.6834	1.55e-31	3.98e-30	ENSMUSG00000027435	17064	Cd93
693.752	-1.85429	0.119404	-15.5296	2.19e-54	1.69e-52	ENSMUSG00000042419	18038	Nfkbil1
36.4211	-1.85994	0.469194	-3.96412	7.37e-05	0.000204925	ENSMUSG00000020101	74048	Vsir
546.907	-1.86003	0.196449	-9.46827	2.85e-21	3.7e-20	ENSMUSG00000034762	230587	Glis1
222.689	-1.86722	0.268266	-6.96032	3.4e-12	2.04e-11	ENSMUSG00000079363	17472	Gbp4
544.223	-1.87081	0.208837	-8.95823	3.3e-19	3.66e-18	ENSMUSG00000039137	73750	Whrn
97.9307	-1.87406	0.229849	-8.15344	3.54e-16	3.02e-15	ENSMUSG00000025355	58223	Mmp19
319.618	-1.87749	0.23268	-8.06898	7.09e-16	5.88e-15	ENSMUSG00000038777	20360	Sema6c
56.9762	-1.88223	0.263923	-7.13173	9.91e-13	6.26e-12	ENSMUSG00000053964	16855	Lgals4
140.959	-1.88612	0.216376	-8.7169	2.86e-18	2.95e-17	ENSMUSG00000040584	18671	Abcb1a
329.043	-1.89136	0.154215	-12.2644	1.41e-34	4.5e-33	ENSMUSG00000020607	105005	Lratd1
2896.87	-1.89784	0.0747673	-25.3833	3.86e-142	3.1e-139	ENSMUSG00000064080	14115	Fbln2
38.1673	-1.89817	0.310332	-6.11657	9.56e-10	4.52e-09	ENSMUSG00000029061	26561	Mmp23
126.016	-1.90057	0.205054	-9.2686	1.89e-20	2.31e-19	ENSMUSG00000047562	17384	Mmp10
165.31	-1.90634	0.23049	-8.27081	1.33e-16	1.18e-15	ENSMUSG00000073096	243371	Lrrc61
33.5758	-1.90647	0.429363	-4.44022	8.99e-06	2.8e-05	ENSMUSG00000019737	233066	Syne4
12.2846	-1.90852	0.667627	-2.85867	0.00425423	0.00918306	ENSMUSG00000025163	12516	Cd7
58.4986	-1.91745	0.410283	-4.67347	2.96e-06	9.74e-06	ENSMUSG00000040649	108653	Rimklb
232.471	-1.92095	0.226545	-8.47937	2.26e-17	2.17e-16	ENSMUSG00000008318	320100	Relt
32.6892	-1.92195	0.395268	-4.86241	1.16e-06	4e-06	ENSMUSG00000046768	80837	Rhoj
256.59	-1.92221	0.290087	-6.62633	3.44e-11	1.88e-10	ENSMUSG00000037664	12577	Cdkn1c
55.217	-1.92391	0.277539	-6.93204	4.15e-12	2.46e-11	ENSMUSG00000107417	404337	Or2y13
51.9384	-1.92507	0.261128	-7.37212	1.68e-13	1.13e-12	ENSMUSG00000063765	214685	Chadl				member 2
276.41	-1.92772	0.209445	-9.20396	3.45e-20	4.16e-19	ENSMUSG00000037306	230815	Man1c1
20.4448	-1.93159	0.399514	-4.83484	1.33e-06	4.58e-06	ENSMUSG00000079029	435337	Eif1ad7
1846.68	-1.93473	0.157443	-12.2885	1.04e-34	3.37e-33	ENSMUSG00000035376	70757	Hacd2
129.551	-1.93583	0.274407	-7.05459	1.73e-12	1.07e-11	ENSMUSG00000028015	229445	Ctso
5167.65	-1.94008	0.091792	-21.1356	3.75e-99	1.44e-96	ENSMUSG00000023951	22339	Vegfa
270.806	-1.94991	0.252544	-7.72106	1.15e-14	8.53e-14	ENSMUSG00000038797	22691	Zscan2
403.222	-1.95082	0.124172	-15.7106	1.28e-55	1.05e-53	ENSMUSG00000047963	52331	Stbd1
151.933	-1.95501	0.232115	-8.42258	3.68e-17	3.46e-16	ENSMUSG00000035929	15015	H2-Q4
94.1566	-1.95865	0.24855	-7.8803	3.27e-15	2.55e-14	ENSMUSG00000062526	225651	Mppe1
26.3234	-1.96335	0.48103	-4.08156	4.47e-05	0.000128304	ENSMUSG00000060429	20649	Sntb1
10.9146	-1.96365	0.625966	-3.137	0.00170687	0.0039256	ENSMUSG00000074665	381399	Bpifb4
305.931	-1.96717	0.194232	-10.1279	4.15e-24	6.68e-23	ENSMUSG00000048895	12569	Cdk5r1
259.011	-1.96725	0.190451	-10.3294	5.19e-25	8.89e-24	ENSMUSG00000034686	432763	Prr7
41.8336	-1.96733	0.29759	-6.61087	3.82e-11	2.07e-10	ENSMUSG00000024793	85030	Tnfrsf25
8.612	-1.97665	0.666171	-2.96719	0.00300536	0.00665331	ENSMUSG00000029576	231858	Radil
479.633	-1.97676	0.240304	-8.22608	1.93e-16	1.7e-15	ENSMUSG00000026463	381290	Atp2b4
227.429	-1.97835	0.146025	-13.5481	8.14e-42	3.83e-40	ENSMUSG00000002289	57875	Angptl4
8500.52	-1.98512	0.0879892	-22.5609	1.05e-112	5.82e-110	ENSMUSG00000022037	12759	Clu
337.028	-1.99016	0.196029	-10.1524	3.23e-24	5.26e-23	ENSMUSG00000046447	66259	Camk2n1
18.8016	-1.99301	0.551623	-3.613	0.000302674	0.000775728	ENSMUSG00000026656	14130	Fcgr2b
95.2201	-2.00438	0.293658	-6.82556	8.76e-12	5.05e-11	ENSMUSG00000034949	103406	Zfr2
15.2236	-2.00493	0.557638	-3.5954	0.0003239	0.000826573	ENSMUSG00000070695	636808	Cntnap5a
1368.49	-2.00622	0.112353	-17.8564	2.58e-71	3.46e-69	ENSMUSG00000036390	13197	Gadd45a
8.12669	-2.00726	0.657482	-3.05295	0.002266	0.00511288	ENSMUSG00000032226	72077	Gcnt3
9257.58	-2.00881	0.0951634	-21.109	6.57e-99	2.46e-96	ENSMUSG00000027656	22403	Ccn5
562.115	-2.01531	0.0988584	-20.3859	2.23e-92	6.19e-90	ENSMUSG00000034353	51801	Ramp1
165.946	-2.01943	0.163144	-12.3782	3.43e-35	1.14e-33	ENSMUSG00000031239	16431	Itm2a
16.302	-2.02622	0.501345	-4.04157	5.31e-05	0.000150884	ENSMUSG00000037708	381350	Spag6
487.548	-2.02659	0.126963	-15.962	2.35e-57	2.11e-55	ENSMUSG00000036067	227659	Slc2a6
1682.29	-2.03072	0.102898	-19.7353	1.07e-86	2.61e-84	ENSMUSG00000032420	23959	Nt5e
19.399	-2.03875	0.616209	-3.30853	0.000937857	0.00224622	ENSMUSG00000051984	240667	Sec31b
266.94	-2.05354	0.178799	-11.4852	1.57e-30	3.78e-29	ENSMUSG00000049811	73873	Fam161a
340.82	-2.05427	0.184116	-11.1575	6.58e-29	1.45e-27	ENSMUSG00000039911	74646	Spsb1
11.6985	-2.05705	0.668915	-3.0752	0.00210363	0.00477262	ENSMUSG00000023781	84653	Hes7
43.1416	-2.05939	0.458015	-4.49635	6.91e-06	2.18e-05	ENSMUSG00000052676	215693	Zmat1
21.1782	-2.06118	0.546079	-3.77452	0.000160316	0.00042721	ENSMUSG00000020057	71712	Dram1
39.5689	-2.06171	0.318672	-6.46968	9.82e-11	5.12e-10	ENSMUSG00000022357	268807	Klhl38
6.22997	-2.06836	0.726891	-2.84549	0.00443428	0.00954227	ENSMUSG00000020712	75870	Tcam1
8258.78	-2.06859	0.119774	-17.2709	7.8e-67	9.22e-65	ENSMUSG00000020108	74747	Ddit4
17.1827	-2.07001	0.462507	-4.47562	7.62e-06	2.39e-05	ENSMUSG00000028661	13842	Epha8
14.901	-2.07275	0.664924	-3.11727	0.00182534	0.00418254	ENSMUSG00000066362	625298	Rps13-ps1
32.1367	-2.07492	0.387138	-5.35963	8.34e-08	3.26e-07	ENSMUSG00000016194	15483	Hsd11b1
452.21	-2.07638	0.200083	-10.3776	3.14e-25	5.44e-24	ENSMUSG00000045917	230279	Tmem268
446.939	-2.0782	0.204774	-10.1487	3.36e-24	5.45e-23	ENSMUSG00000060470	54672	Adgrg3
66.0596	-2.08116	0.371827	-5.59711	2.18e-08	9.01e-08	ENSMUSG00000061048	12560	Cdh3
62.8429	-2.09227	0.289331	-7.23142	4.78e-13	3.1e-12	ENSMUSG00000090799	546611	Klhl33
30.5922	-2.09361	0.38679	-5.41277	6.21e-08	2.46e-07	ENSMUSG00000067203	630499	H2-K2
19.8012	-2.10217	0.416529	-5.04686	4.49e-07	1.63e-06	ENSMUSG00000061615	319172	H2ac4
38.3338	-2.11408	0.382414	-5.52826	3.23e-08	1.32e-07	ENSMUSG00000018566	20528	Slc2a4
245.401	-2.12265	0.208306	-10.1901	2.2e-24	3.62e-23	ENSMUSG00000075702	114679	Selenom
116.875	-2.13619	0.54979	-3.88546	0.000102137	0.000279108	ENSMUSG00000029032	230972	Arhgef16
271.186	-2.1608	0.19998	-10.8051	3.26e-27	6.44e-26	ENSMUSG00000095440	668225	Fignl2
8.43221	-2.16318	0.682096	-3.17138	0.00151719	0.00352463	ENSMUSG00000051177	18795	Plcb1
23.8937	-2.16412	0.421652	-5.13247	2.86e-07	1.06e-06	ENSMUSG00000016356	73368	Col20a1
93.4002	-2.16494	0.218957	-9.88751	4.72e-23	7.01e-22	ENSMUSG00000029372	57349	Ppbp
82.8002	-2.16571	0.327591	-6.61102	3.82e-11	2.07e-10	ENSMUSG00000024621	12978	Csf1r
91.106	-2.17382	0.272907	-7.96543	1.65e-15	1.32e-14	ENSMUSG00000040563	235044	Plppr2
41.6825	-2.17544	0.359798	-6.04627	1.48e-09	6.88e-09	ENSMUSG00000026109	56363	Tmeff2
53.2359	-2.17572	0.467161	-4.65732	3.2e-06	1.05e-05	ENSMUSG00000071724	100503915	Smpd5
9.26334	-2.19374	0.60948	-3.59936	0.000318998	0.000815487	ENSMUSG00000022676	20583	Snai2
105.285	-2.20217	0.234602	-9.38683	6.18e-21	7.87e-20	ENSMUSG00000038576	96935	Susd4
516.392	-2.20234	0.146339	-15.0496	3.47e-51	2.43e-49	ENSMUSG00000026494	269152	Kif26b
36.6027	-2.20695	0.37745	-5.847	5.01e-09	2.21e-08	ENSMUSG00000029601	75732	Iqcd
7.71877	-2.2289	0.687063	-3.24409	0.00117826	0.00278143	ENSMUSG00000031980	11606	Agt
131.89	-2.23338	0.177428	-12.5875	2.47e-36	8.55e-35	ENSMUSG00000059895	19245	Ptp4a3
30.3328	-2.24004	0.472993	-4.73589	2.18e-06	7.28e-06	ENSMUSG00000010663	76267	Fads1
22.6365	-2.25451	0.70024	-3.21962	0.00128361	0.00301387	ENSMUSG00000036764	30045	Dnajc12
184.312	-2.26242	0.21679	-10.436	1.7e-25	3e-24	ENSMUSG00000049119	242297	Fam110b
853.862	-2.263	0.141298	-16.0158	9.91e-58	9.32e-56	ENSMUSG00000026822	16819	Lcn2
192.204	-2.26529	0.159475	-14.2046	8.57e-46	4.91e-44	ENSMUSG00000022415	20972	Syngr1
1461.68	-2.26548	0.11514	-19.6758	3.47e-86	8.34e-84	ENSMUSG00000030123	67784	Plxnd1
546.658	-2.26685	0.134596	-16.8418	1.2e-63	1.27e-61	ENSMUSG00000026811	50935	St6galnac6
45.3373	-2.27467	0.36932	-6.15909	7.32e-10	3.48e-09	ENSMUSG00000030170	22419	Wnt5b
53.0635	-2.27962	0.480533	-4.74393	2.1e-06	7.01e-06	ENSMUSG00000030600	80749	Lrfn1
161.363	-2.28337	0.22371	-10.2068	1.85e-24	3.07e-23	ENSMUSG00000012126	67586	Ubxn11
18.2167	-2.30215	0.679833	-3.38634	0.000708307	0.00172598	ENSMUSG00000057123	14613	Gja5
7323.64	-2.30672	0.127033	-18.1584	1.1e-73	1.58e-71	ENSMUSG00000031565	14182	Fgfr1
27.8375	-2.3068	0.391351	-5.89445	3.76e-09	1.68e-08	ENSMUSG00000033730	13655	Egr3
175.939	-2.32077	0.239894	-9.67416	3.88e-22	5.4e-21	ENSMUSG00000009739	19009	Pou6f1
18.0214	-2.32328	0.567296	-4.09536	4.22e-05	0.000121437	ENSMUSG00000051113	75538	Garin5a
11.5141	-2.33708	0.58434	-3.99952	6.35e-05	0.000178353	ENSMUSG00000051048	320452	P4ha3
793.419	-2.3425	0.111949	-20.9246	3.2e-97	1.09e-94	ENSMUSG00000030246	16832	Ldhb
71.3771	-2.34574	0.466974	-5.02327	5.08e-07	1.82e-06	ENSMUSG00000078922	21822	Tgtp1
15.5099	-2.34996	0.713579	-3.2932	0.000990547	0.00236257	ENSMUSG00000044041	16663	Krt13
94.3041	-2.35728	0.228067	-10.3359	4.85e-25	8.33e-24	ENSMUSG00000051359	52589	Ncald
172.433	-2.36093	0.291534	-8.0983	5.57e-16	4.68e-15	ENSMUSG00000037321	21354	Tap1
227.612	-2.36613	0.181332	-13.0486	6.47e-39	2.55e-37	ENSMUSG00000039081	218820	Zfp503
21.6119	-2.36624	0.539527	-4.38576	1.16e-05	3.56e-05	ENSMUSG00000025020	20562	Slit1
8.19449	-2.36804	0.739957	-3.20023	0.00137317	0.00321044	ENSMUSG00000026271	64095	Gpr35
603.626	-2.39295	0.127551	-18.7607	1.58e-78	2.65e-76	ENSMUSG00000033467	57914	Crlf2
20.7854	-2.40105	0.665227	-3.60937	0.000306937	0.000786029	ENSMUSG00000040428	69217	Plekha4
9.55054	-2.41665	0.671477	-3.599	0.000319438	0.000816408	ENSMUSG00000017737	17395	Mmp9
132.495	-2.42375	0.196205	-12.3532	4.68e-35	1.54e-33	ENSMUSG00000026389	68428	Steap3
81.9811	-2.42628	0.393435	-6.1669	6.96e-10	3.32e-09	ENSMUSG00000090125	18991	Pou3f1
18.7015	-2.42797	0.701964	-3.45883	0.000542535	0.00134113	ENSMUSG00000022483	12824	Col2a1
18.3574	-2.44104	0.700636	-3.48403	0.000493926	0.00122814	ENSMUSG00000042284	109700	Itga1
541.209	-2.44835	0.125909	-19.4455	3.18e-84	6.74e-82	ENSMUSG00000072941	20657	Sod3
1145.41	-2.45558	0.0951733	-25.8011	8.62e-147	9.91e-144	ENSMUSG00000031827	72042	Cotl1
1159.45	-2.45807	0.0886128	-27.7395	2.33e-169	4.69e-166	ENSMUSG00000061353	20315	Cxcl12
24.7752	-2.46424	0.494215	-4.98617	6.16e-07	2.19e-06	ENSMUSG00000036585	14164	Fgf1
211.262	-2.46983	0.247314	-9.98662	1.74e-23	2.68e-22	ENSMUSG00000028076	12479	Cd1d1
45.243	-2.4766	0.459102	-5.39445	6.87e-08	2.71e-07	ENSMUSG00000074874	13025	Ctla2b
38.8312	-2.47917	0.373209	-6.64286	3.08e-11	1.69e-10	ENSMUSG00000041012	70031	Cmtm8
31.6757	-2.49318	0.572187	-4.35729	1.32e-05	4.04e-05	ENSMUSG00000071112	319552	Spx
44.5952	-2.49625	0.354428	-7.04303	1.88e-12	1.16e-11	ENSMUSG00000022309	11600	Angpt1
34.592	-2.49773	0.370656	-6.73865	1.6e-11	8.98e-11	ENSMUSG00000000983	14038	Wfdc18
7.90799	-2.49917	0.859814	-2.90664	0.00365332	0.00797368	ENSMUSG00000038473	70729	Nos1ap
423.671	-2.50535	0.410504	-6.10311	1.04e-09	4.89e-09	ENSMUSG00000029231	18595	Pdgfra
39.8869	-2.51947	0.505019	-4.98887	6.07e-07	2.16e-06	ENSMUSG00000002908	84036	Kcnn1
23.392	-2.5225	0.529142	-4.76714	1.87e-06	6.29e-06	ENSMUSG00000057103	66116	Nat8f1
38.3318	-2.52741	0.394423	-6.40787	1.48e-10	7.54e-10	ENSMUSG00000026321	21934	Tnfrsf11a
240.503	-2.53555	0.220923	-11.4771	1.72e-30	4.14e-29	ENSMUSG00000026817	11636	Ak1
114.422	-2.53626	0.215822	-11.7517	6.92e-32	1.83e-30	ENSMUSG00000074738	230991	Fndc10
825.892	-2.54261	0.165788	-15.3365	4.36e-53	3.25e-51	ENSMUSG00000054555	11489	Adam12
30.1735	-2.54399	0.653422	-3.89333	9.89e-05	0.000270796	ENSMUSG00000055632	665700	Hmcn2
25.0059	-2.55416	0.489332	-5.21968	1.79e-07	6.76e-07	ENSMUSG00000060675	225845	Plaat3
308.83	-2.55554	0.143488	-17.8101	5.9e-71	7.85e-69	ENSMUSG00000059327	13607	Eda
43.6396	-2.55561	0.368356	-6.93788	3.98e-12	2.37e-11	ENSMUSG00000049699	171530	Ucn2
20.2899	-2.56481	0.80185	-3.19861	0.00138091	0.00322714	ENSMUSG00000051817	20667	Sox12
20.7641	-2.57714	0.453743	-5.67973	1.35e-08	5.73e-08	ENSMUSG00000037405	15894	Icam1
35.3967	-2.58749	0.334153	-7.74343	9.68e-15	7.2e-14	ENSMUSG00000041642	16565	Kif21b
19.1509	-2.58798	0.437569	-5.91445	3.33e-09	1.49e-08	ENSMUSG00000019194	20266	Scn1b
66.5239	-2.58936	0.28556	-9.06765	1.22e-19	1.39e-18	ENSMUSG00000041120	17965	Nbl1
197.241	-2.58986	0.175421	-14.7637	2.51e-49	1.64e-47	ENSMUSG00000025887	12364	Casp12
49.5927	-2.60991	0.309885	-8.4222	3.69e-17	3.47e-16	ENSMUSG00000021260	214305	Hhipl1
142.699	-2.6123	0.186419	-14.0131	1.3e-44	6.98e-43	ENSMUSG00000072620	20556	Slfn2
13.1079	-2.64118	0.527394	-5.00799	5.5e-07	1.97e-06	ENSMUSG00000071713	12983	Csf2rb
1399.8	-2.64365	0.250436	-10.5562	4.76e-26	8.76e-25	ENSMUSG00000025743	20970	Sdc3
112.236	-2.64493	0.250438	-10.5612	4.51e-26	8.32e-25	ENSMUSG00000022408	213956	Fam83f
47.5907	-2.64966	0.295072	-8.97971	2.71e-19	3.03e-18	ENSMUSG00000020486	18952	Septin4
38.055	-2.65266	0.336943	-7.87271	3.47e-15	2.7e-14	ENSMUSG00000031070	211577	Mrgprf
855.441	-2.65698	0.138065	-19.2445	1.57e-82	3.12e-80	ENSMUSG00000034675	56320	Dbn1
33.3866	-2.68031	0.457704	-5.85598	4.74e-09	2.1e-08	ENSMUSG00000051051	258511	Or6f2
7.45471	-2.68351	0.918863	-2.92046	0.00349513	0.00765436	ENSMUSG00000041073	192950	Nacad
8.39872	-2.69889	0.742313	-3.63579	0.000277134	0.000714942	ENSMUSG00000049511	15551	Htr1b
523.055	-2.71007	0.130804	-20.7186	2.35e-95	7.28e-93	ENSMUSG00000023008	22379	Fmnl3
9.17091	-2.7127	0.7359	-3.68623	0.000227599	0.000593143	ENSMUSG00000028167	69772	Bdh2
245.317	-2.71539	0.213136	-12.7402	3.54e-37	1.28e-35	ENSMUSG00000049723	17381	Mmp12
36.7738	-2.71771	0.361353	-7.52094	5.44e-14	3.82e-13	ENSMUSG00000032717	17240	Mdfi
62.157	-2.72938	0.423714	-6.44155	1.18e-10	6.11e-10	ENSMUSG00000042286	192187	Stab1
63.7477	-2.74758	0.25851	-10.6285	2.2e-26	4.13e-25	ENSMUSG00000027217	241556	Tspan18
12.4527	-2.75509	0.648284	-4.24982	2.14e-05	6.4e-05	ENSMUSG00000095427	100043752	Rps2-ps6
88.6339	-2.75642	0.275326	-10.0115	1.36e-23	2.1e-22	ENSMUSG00000040957	63955	Cables1
2134.52	-2.76013	0.0969935	-28.4569	4e-178	9.2e-175	ENSMUSG00000037411	18787	Serpine1
20.0033	-2.76195	0.545959	-5.0589	4.22e-07	1.53e-06	ENSMUSG00000043388	243339	Tmem130
35.727	-2.76504	0.439187	-6.29581	3.06e-10	1.52e-09	ENSMUSG00000039377	15284	Hlx
4.55026	-2.7708	0.938487	-2.95241	0.00315305	0.0069573	ENSMUSG00000027261	15112	Hao1
49.6642	-2.77785	0.873742	-3.17926	0.00147653	0.00343663	ENSMUSG00000041482	667742	Piezo2
6138.73	-2.80865	0.121415	-23.1327	2.17e-118	1.4e-115	ENSMUSG00000038400	65112	Pmepa1
39.2259	-2.81566	0.394183	-7.14304	9.13e-13	5.79e-12	ENSMUSG00000039196	18405	Orm1
305.304	-2.82805	0.147552	-19.1665	7.05e-82	1.37e-79	ENSMUSG00000078920	15953	Ifi47
22.518	-2.82918	0.456996	-6.19081	5.99e-10	2.88e-09	ENSMUSG00000001506	12842	Col1a1
84.0203	-2.83328	0.232588	-12.1815	3.9e-34	1.2e-32	ENSMUSG00000054545	94284	Ugt1a6a
6.61671	-2.83722	0.95377	-2.97474	0.00293238	0.00650159	ENSMUSG00000030730	11937	Atp2a1
12.544	-2.84149	0.508045	-5.59299	2.23e-08	9.21e-08	ENSMUSG00000020364	21408	Zfp354a
39.1735	-2.84517	0.482591	-5.89562	3.73e-09	1.66e-08	ENSMUSG00000022687	117606	Boc
22.4557	-2.86208	0.990759	-2.88877	0.00386752	0.00841152	ENSMUSG00000020961	108800	Ston2
50.9325	-2.87232	0.377607	-7.60663	2.81e-14	2.02e-13	ENSMUSG00000039158	100182	Akna
83.6412	-2.87999	0.429937	-6.69863	2.1e-11	1.17e-10	ENSMUSG00000033209	209683	Ttc28
575.218	-2.88085	0.128756	-22.3744	6.98e-111	3.51e-108	ENSMUSG00000058056	72333	Palld
72.4283	-2.90053	0.359749	-8.06265	7.47e-16	6.15e-15	ENSMUSG00000046668	67393	Cxxc5
55.6129	-2.90702	0.440756	-6.59553	4.24e-11	2.29e-10	ENSMUSG00000027570	12841	Col9a3
59.4812	-2.91399	0.345019	-8.4459	3.02e-17	2.86e-16	ENSMUSG00000004151	14009	Etv1
4478.1	-2.92604	0.155178	-18.856	2.62e-79	4.64e-77	ENSMUSG00000025650	12836	Col7a1
44.7005	-2.95268	0.612926	-4.81734	1.45e-06	4.97e-06	ENSMUSG00000024330	12815	Col11a2
5.37739	-2.95721	1.01903	-2.902	0.0037079	0.00808294	ENSMUSG00000042757	81907	Tmem108
67.6193	-2.96147	0.345507	-8.57137	1.02e-17	1.01e-16	ENSMUSG00000034059	241525	Ypel4
28.1884	-2.9861	0.410423	-7.27566	3.45e-13	2.26e-12	ENSMUSG00000031972	11459	Acta1
219.211	-3.00378	0.213057	-14.0985	3.88e-45	2.14e-43	ENSMUSG00000079563	57757	Pglyrp2
11.4202	-3.00686	0.747892	-4.02044	5.81e-05	0.00016432	ENSMUSG00000030074	232313	Gxylt2
180.505	-3.02949	0.177003	-17.1155	1.14e-65	1.29e-63	ENSMUSG00000022324	17181	Matn2
157.14	-3.03698	0.200637	-15.1367	9.28e-52	6.7e-50	ENSMUSG00000056214	93737	Pard6g
169.385	-3.05615	0.227339	-13.4431	3.38e-41	1.52e-39	ENSMUSG00000006800	72043	Sulf2
18.4176	-3.05702	0.524668	-5.82657	5.66e-09	2.48e-08	ENSMUSG00000025889	20617	Snca
14.0845	-3.061	0.700548	-4.36943	1.25e-05	3.83e-05	ENSMUSG00000029596	257635	Sdsl
10.9464	-3.06357	0.736282	-4.16086	3.17e-05	9.27e-05	ENSMUSG00000052392	171282	Acot4
72.6754	-3.07981	0.326179	-9.44206	3.66e-21	4.73e-20	ENSMUSG00000031734	16373	Irx3
32.9668	-3.07993	0.383318	-8.03492	9.36e-16	7.68e-15	ENSMUSG00000036545	216725	Adamts2
13.1669	-3.08613	0.662064	-4.66138	3.14e-06	1.03e-05	ENSMUSG00000003411	69908	Rab3b
48.3076	-3.09274	0.415252	-7.44788	9.49e-14	6.54e-13	ENSMUSG00000024737	65221	Slc15a3
5.30061	-3.10574	1.079	-2.87834	0.0039977	0.00867589	ENSMUSG00000026207	11790	Speg
78.4338	-3.11375	0.285775	-10.8958	1.21e-27	2.45e-26	ENSMUSG00000040212	13732	Emp3
11.0425	-3.14144	0.78181	-4.01817	5.87e-05	0.000165768	ENSMUSG00000035390	381979	Brsk1
294.185	-3.14768	0.154148	-20.4199	1.11e-92	3.14e-90	ENSMUSG00000020099	107449	Unc5b
105.7	-3.16916	0.360581	-8.78904	1.51e-18	1.58e-17	ENSMUSG00000056258	110862	Kcnq3
184.193	-3.17623	0.233273	-13.6159	3.22e-42	1.54e-40	ENSMUSG00000032281	94180	Acsbg1
177.771	-3.19406	0.187776	-17.01	6.93e-65	7.69e-63	ENSMUSG00000034295	225288	Fhod3
10.8423	-3.19447	0.642057	-4.97537	6.51e-07	2.31e-06	ENSMUSG00000031962	12555	Cdh15
31.2138	-3.19638	0.492811	-6.48601	8.81e-11	4.61e-10	ENSMUSG00000042793	329252	Lgr6
13.2947	-3.20354	0.705985	-4.53769	5.69e-06	1.81e-05	ENSMUSG00000022102	13449	Dok2
5.11326	-3.24122	1.14198	-2.83824	0.00453624	0.00974343	ENSMUSG00000090071	12570	Cdk5r2
42.906	-3.24153	0.61136	-5.30217	1.14e-07	4.4e-07	ENSMUSG00000022790	207683	Igsf11
12.4037	-3.24867	0.847733	-3.83218	0.000127012	0.000343178	ENSMUSG00000020331	15166	Hcn2
12.1719	-3.27021	0.991211	-3.29921	0.000969588	0.00231636	ENSMUSG00000054728	218194	Phactr1
18.0076	-3.27761	0.57112	-5.73892	9.53e-09	4.11e-08	ENSMUSG00000043639	73713	Rbm20
28.4139	-3.27825	0.73414	-4.46543	7.99e-06	2.5e-05	ENSMUSG00000048782	233752	Insc
1068.11	-3.28518	0.153183	-21.4462	4.96e-102	2.1e-99	ENSMUSG00000043903	195209	Zfp469
87.9189	-3.28747	0.300266	-10.9485	6.75e-28	1.4e-26	ENSMUSG00000023868	23984	Pde10a
7.18207	-3.28983	1.07668	-3.05552	0.00224668	0.00507498	ENSMUSG00000041202	18782	Pla2g2d
20.5852	-3.30431	0.574152	-5.7551	8.66e-09	3.74e-08	ENSMUSG00000058498	433809	Rnf207
124.506	-3.30905	0.237748	-13.9183	4.91e-44	2.55e-42	ENSMUSG00000050578	17386	Mmp13
135.077	-3.32205	0.643737	-5.16058	2.46e-07	9.15e-07	ENSMUSG00000062393	331374	Dgkk
331.693	-3.32625	0.158418	-20.9967	7.03e-98	2.46e-95	ENSMUSG00000037035	16324	Inhbb
460.913	-3.33441	0.131768	-25.3051	2.81e-141	2.15e-138	ENSMUSG00000032265	212943	Tent5a
40.511	-3.34793	0.389346	-8.59885	8.05e-18	8.07e-17	ENSMUSG00000021990	219140	Spata13
8.94166	-3.36863	0.74794	-4.50388	6.67e-06	2.11e-05	ENSMUSG00000020620	27404	Abca8b
704.896	-3.38251	0.131952	-25.6344	6.31e-145	6.34e-142	ENSMUSG00000026365	12628	Cfh
411.045	-3.38896	0.155166	-21.8409	9.5e-106	4.37e-103	ENSMUSG00000038463	320078	Olfml2b
7.01702	-3.39124	1.01934	-3.32689	0.000878224	0.00211094	ENSMUSG00000033538	12363	Casp4
55.5401	-3.40374	0.366472	-9.28786	1.57e-20	1.94e-19	ENSMUSG00000034936	80981	Arl4d
19.73	-3.40557	0.659721	-5.16213	2.44e-07	9.09e-07	ENSMUSG00000021256	238328	Vash1
1494.23	-3.4172	0.0939539	-36.371	1.22e-289	6.56e-286	ENSMUSG00000027220	80976	Syt13
60.3436	-3.41825	0.356636	-9.5847	9.27e-22	1.26e-20	ENSMUSG00000041351	110351	Rap1gap
369.421	-3.43794	0.158297	-21.7183	1.38e-104	6.15e-102	ENSMUSG00000043613	17392	Mmp3
286.996	-3.48714	0.343791	-10.1432	3.55e-24	5.74e-23	ENSMUSG00000026070	16182	Il18r1
7.2537	-3.48899	1.04525	-3.33793	0.000844035	0.00203484	ENSMUSG00000080885	100043010	Rpl10-ps6
61.9089	-3.49558	0.392151	-8.91386	4.93e-19	5.38e-18	ENSMUSG00000079450	73061	Cldn34c1
4.51995	-3.49914	1.14938	-3.04438	0.00233163	0.00524992	ENSMUSG00000056643	71797	Chst13
68.4887	-3.49999	0.410284	-8.53064	1.46e-17	1.42e-16	ENSMUSG00000020312	216148	Shc2
14.4028	-3.50235	0.61623	-5.68351	1.32e-08	5.61e-08	ENSMUSG00000050587	241568	Lrrc4c
29.7736	-3.50738	0.61728	-5.68198	1.33e-08	5.66e-08	ENSMUSG00000024247	106522	Pkdcc
32.8354	-3.51497	0.51423	-6.83541	8.18e-12	4.72e-11	ENSMUSG00000096727	16912	Psmb9
72.5203	-3.52933	0.261772	-13.4824	1.98e-41	9.07e-40	ENSMUSG00000030255	16651	Sspn
445.407	-3.53765	0.184458	-19.1786	5.59e-82	1.1e-79	ENSMUSG00000024339	21355	Tap2
34.5165	-3.56327	0.406244	-8.77126	1.77e-18	1.85e-17	ENSMUSG00000029695	30956	Aass
10.1487	-3.56353	1.00065	-3.56121	0.000369146	0.000935363	ENSMUSG00000000753	20317	Serpinf1
12.608	-3.56464	0.781177	-4.56317	5.04e-06	1.62e-05	ENSMUSG00000052026	240332	Slc6a7
26.8136	-3.56729	1.13538	-3.14193	0.00167837	0.00386447	ENSMUSG00000036523	268527	Greb1
22.2499	-3.57549	0.767752	-4.65709	3.21e-06	1.05e-05	ENSMUSG00000030666	116903	Calcb
14.1325	-3.60046	0.593225	-6.06929	1.28e-09	5.99e-09	ENSMUSG00000036111	109594	Lmo1
85.4266	-3.62916	0.422293	-8.59395	8.4e-18	8.39e-17	ENSMUSG00000024924	22359	Vldlr
122.167	-3.6432	0.320934	-11.3519	7.26e-30	1.67e-28	ENSMUSG00000044258	13024	Ctla2a
546.66	-3.66483	0.136728	-26.8038	2.92e-158	4.27e-155	ENSMUSG00000016942	71753	Tmprss6
12.1281	-3.68245	0.727516	-5.06167	4.16e-07	1.51e-06	ENSMUSG00000068735	277414	Trp53i11
194.929	-3.68657	0.171479	-21.4987	1.6e-102	6.96e-100	ENSMUSG00000025089	14585	Gfra1
34.6236	-3.7021	0.493273	-7.50518	6.13e-14	4.28e-13	ENSMUSG00000027368	13537	Dusp2
5.89393	-3.71875	1.13281	-3.28276	0.00102797	0.00244711	ENSMUSG00000066191	75691	Anks6
22.2055	-3.73182	0.612527	-6.09251	1.11e-09	5.22e-09	ENSMUSG00000034265	224454	Zdhhc14
11.4379	-3.73404	0.738876	-5.05368	4.33e-07	1.57e-06	ENSMUSG00000022199	59049	Slc22a17
9.48163	-3.74353	0.869656	-4.30461	1.67e-05	5.07e-05	ENSMUSG00000027230	26427	Creb3l1
726.391	-3.77019	0.214726	-17.5581	5.16e-69	6.58e-67	ENSMUSG00000007888	12931	Crlf1
13.8925	-3.82079	0.683085	-5.59344	2.23e-08	9.19e-08	ENSMUSG00000040387	212390	Klhl32
3.32951	-3.84569	1.31686	-2.92035	0.00349638	0.00765606	ENSMUSG00000047330	57814	Kcne4
22.475	-3.84723	0.505403	-7.6122	2.69e-14	1.94e-13	ENSMUSG00000025461	244233	Scart1
14.7693	-3.85496	0.597302	-6.45396	1.09e-10	5.65e-10	ENSMUSG00000037341	236727	Slc9a7
8.75076	-3.8688	0.878469	-4.40402	1.06e-05	3.29e-05	ENSMUSG00000028214	14579	Gem
57.5479	-3.8944	0.322255	-12.0848	1.27e-33	3.76e-32	ENSMUSG00000039109	74145	F13a1
3.31079	-3.90011	1.30597	-2.98637	0.00282308	0.00628088	ENSMUSG00000030789	16411	Itgax
7.55887	-3.90697	1.23243	-3.17012	0.00152374	0.0035383	ENSMUSG00000022156	14942	Gzme
16.8888	-3.90744	0.718827	-5.43586	5.45e-08	2.17e-07	ENSMUSG00000042804	100129	Gpr153
54.4282	-3.91709	0.346088	-11.3182	1.07e-29	2.43e-28	ENSMUSG00000020431	432530	Adcy1
122.786	-3.93157	0.868887	-4.52484	6.04e-06	1.92e-05	ENSMUSG00000070687	15552	Htr1d
6.58605	-3.93695	1.09504	-3.59527	0.000324057	0.000826845	ENSMUSG00000024427	24066	Spry4
4.12538	-3.94333	1.2526	-3.14812	0.00164324	0.00379118	ENSMUSG00000019990	29863	Pde7b
959.002	-3.99866	1.01936	-3.92273	8.76e-05	0.00024184	ENSMUSG00000020176	14783	Grb10
79.7126	-4.03835	0.443791	-9.09968	9.06e-20	1.05e-18	ENSMUSG00000039621	277360	Prex1
43.572	-4.07964	0.463667	-8.79865	1.38e-18	1.46e-17	ENSMUSG00000086784	664994	Isoc2a
58.5486	-4.08319	0.388511	-10.5098	7.78e-26	1.41e-24	ENSMUSG00000049307	14345	Fut4
14.4298	-4.10692	0.741486	-5.53877	3.05e-08	1.24e-07	ENSMUSG00000014329	83675	Bicc1
12.1741	-4.1233	0.829664	-4.96985	6.7e-07	2.37e-06	ENSMUSG00000030268	12035	Bcat1
46.1147	-4.14711	1.18453	-3.50107	0.000463388	0.00115667	ENSMUSG00000047810	78317	Ccdc88b
30.4119	-4.14878	0.471739	-8.79466	1.43e-18	1.51e-17	ENSMUSG00000035373	20306	Ccl7
196.539	-4.17217	0.262154	-15.915	4.99e-57	4.41e-55	ENSMUSG00000034771	21886	Tle2
30.2405	-4.1779	0.472414	-8.84373	9.26e-19	9.94e-18	ENSMUSG00000040710	20452	St8sia4
18.8142	-4.18553	0.696562	-6.00884	1.87e-09	8.59e-09	ENSMUSG00000069806	81904	Cacng7
15.253	-4.19924	0.7322	-5.73509	9.75e-09	4.2e-08	ENSMUSG00000047496	320311	Rnf152
2.2841	-4.20298	1.46041	-2.87794	0.00400276	0.00868264	ENSMUSG00000079419	73656	Ms4a6c
7.79836	-4.21175	0.94741	-4.44554	8.77e-06	2.74e-05	ENSMUSG00000050108	270757	Bpifc
7.41875	-4.21371	0.875796	-4.81129	1.5e-06	5.11e-06	ENSMUSG00000023992	83433	Trem2
138.808	-4.21688	0.243833	-17.2942	5.21e-67	6.21e-65	ENSMUSG00000006369	14114	Fbln1
119.251	-4.24034	0.265045	-15.9985	1.31e-57	1.21e-55	ENSMUSG00000029659	70717	Medag
4.959	-4.24037	1.27299	-3.33102	0.000865293	0.00208203	ENSMUSG00000024598	14119	Fbn2
1226.99	-4.2413	0.137988	-30.7368	1.84e-207	4.93e-204	ENSMUSG00000020473	11568	Aebp1
30.1534	-4.25651	0.599226	-7.10335	1.22e-12	7.61e-12	ENSMUSG00000068227	16185	Il2rb
11.1688	-4.25826	1.41082	-3.01829	0.00254202	0.00569415	ENSMUSG00000024451	106952	Arap3
6.47959	-4.28107	1.35187	-3.16678	0.00154135	0.00357457	ENSMUSG00000049044	56508	Rapgef4
37.2966	-4.29621	0.496954	-8.64508	5.38e-18	5.45e-17	ENSMUSG00000023827	68262	Agpat4
3.52996	-4.32711	1.30852	-3.30686	0.00094348	0.00225801	ENSMUSG00000049719	74306	Prss46
26.2935	-4.35273	0.540608	-8.05156	8.17e-16	6.72e-15	ENSMUSG00000030167	16641	Klrc1
3635.4	-4.35837	0.087616	-49.744	0	0	ENSMUSG00000001119	12833	Col6a1
5.80227	-4.38417	1.24727	-3.51502	0.000439722	0.00110205	ENSMUSG00000040111	235283	Gramd1b
147.831	-4.43479	0.235962	-18.7945	8.37e-79	1.42e-76	ENSMUSG00000040289	15213	Hey1
162.69	-4.45793	0.273111	-16.3228	6.8e-60	6.84e-58	ENSMUSG00000049538	271127	Adamts16
21.8045	-4.52481	0.633243	-7.14546	8.97e-13	5.7e-12	ENSMUSG00000055538	71918	Zcchc24
140.769	-4.54709	0.318534	-14.2751	3.13e-46	1.81e-44	ENSMUSG00000032511	20271	Scn5a
13.4577	-4.5482	0.907872	-5.00973	5.45e-07	1.95e-06	ENSMUSG00000070031	434484	Sp140
85.221	-4.54942	1.0929	-4.16272	3.14e-05	9.2e-05	ENSMUSG00000038884	319278	Shfl
338.777	-4.55079	0.250048	-18.1997	5.19e-74	7.6e-72	ENSMUSG00000034227	15223	Foxj1
12.2698	-4.59168	1.158	-3.96517	7.33e-05	0.000204137	ENSMUSG00000053461	78772	Hhipl2
4.3114	-4.59784	1.30136	-3.53311	0.000410696	0.00103427	ENSMUSG00000030000	11519	Add2
13.1246	-4.60237	0.894072	-5.14765	2.64e-07	9.78e-07	ENSMUSG00000054263	16880	Lifr
210.896	-4.60458	0.351657	-13.094	3.57e-39	1.42e-37	ENSMUSG00000014782	102075	Plekhg4
4.77383	-4.61559	1.23784	-3.72874	0.000192443	0.000507026	ENSMUSG00000026620	226778	Mark1
20.1489	-4.62226	0.680553	-6.79192	1.11e-11	6.32e-11	ENSMUSG00000032172	244723	Olfm2
57.9013	-4.63422	0.352146	-13.1599	1.49e-39	6.09e-38	ENSMUSG00000025888	12362	Casp1
5.04039	-4.63936	1.25263	-3.70369	0.000212487	0.000556917	ENSMUSG00000053552	228598	Ebf4
14.4964	-4.64174	1.05475	-4.40081	1.08e-05	3.33e-05	ENSMUSG00000036040	77794	Adamtsl2
3.5061	-4.69036	1.39642	-3.35885	0.000782674	0.001894	ENSMUSG00000038665	320127	Dgki
2.47081	-4.69426	1.65728	-2.83252	0.00461831	0.00990254	ENSMUSG00000020357	14257	Flt4
244.256	-4.69785	0.209118	-22.4651	9.11e-112	4.73e-109	ENSMUSG00000021728	13723	Emb
3.94214	-4.70557	1.2655	-3.71835	0.000200527	0.000527376	ENSMUSG00000050232	12766	Cxcr3
12.7811	-4.7221	0.837098	-5.64104	1.69e-08	7.08e-08	ENSMUSG00000056124	56386	B4galt6
2.16964	-4.73365	1.50057	-3.15457	0.00160735	0.00371584	ENSMUSG00000014686	330483	Ceacam16
1445.04	-4.75512	0.102308	-46.4784	0	0	ENSMUSG00000020241	12834	Col6a2
54.7426	-4.75541	1.30327	-3.64882	0.000263445	0.000680827	ENSMUSG00000070469	269959	Adamtsl3
15.5331	-4.76371	0.759355	-6.27336	3.53e-10	1.74e-09	ENSMUSG00000038264	20361	Sema7a
20.6867	-4.77761	0.662692	-7.2094	5.62e-13	3.62e-12	ENSMUSG00000054675	231633	Tmem119
28.5092	-4.78067	0.594806	-8.03736	9.18e-16	7.54e-15	ENSMUSG00000036198	75404	Arhgap36
4.74051	-4.78234	1.28293	-3.72768	0.000193247	0.000508978	ENSMUSG00000079554	213043	Aox2
2.83637	-4.81228	1.39551	-3.44841	0.0005639	0.00139031	ENSMUSG00000018008	72318	Cyth4
186.612	-4.8249	0.274608	-17.5702	4.17e-69	5.37e-67	ENSMUSG00000038578	634731	Susd1
7.19419	-4.82836	1.08305	-4.45811	8.27e-06	2.59e-05	ENSMUSG00000036912	330890	Piwil4
8.37926	-4.83238	1.03046	-4.68956	2.74e-06	9.03e-06	ENSMUSG00000069670	432450	Nkain2
304.672	-4.83289	0.174581	-27.6827	1.13e-168	2.01e-165	ENSMUSG00000024620	18596	Pdgfrb
2.57803	-4.83835	1.60468	-3.01515	0.00256849	0.00574705	ENSMUSG00000037469	101744	Acp7
7.28387	-4.847	1.19391	-4.05977	4.91e-05	0.000140138	ENSMUSG00000031253	68792	Srpx2
12.6335	-4.86926	1.02703	-4.74111	2.13e-06	7.11e-06	ENSMUSG00000000791	16161	Il12rb1
2.00652	-4.87364	1.67919	-2.90237	0.00370346	0.00807545	ENSMUSG00000038143	71069	Stox2
21.972	-4.89035	0.72225	-6.77099	1.28e-11	7.25e-11	ENSMUSG00000098557	239217	Kctd12
2.98178	-4.89325	1.72446	-2.83755	0.00454607	0.00976194	ENSMUSG00000090124	394432	Ugt1a7c
54.5555	-4.93759	1.11524	-4.42736	9.54e-06	2.97e-05	ENSMUSG00000060487	320825	Samd5
2.13076	-4.96244	1.65923	-2.99081	0.00278239	0.00619635	ENSMUSG00000026285	18566	Pdcd1
6.27532	-4.97632	1.18883	-4.18589	2.84e-05	8.36e-05	ENSMUSG00000032735	319713	Ablim3
33.9458	-4.97886	0.736255	-6.76241	1.36e-11	7.67e-11	ENSMUSG00000028339	12819	Col15a1
15.1517	-4.99812	0.794404	-6.29166	3.14e-10	1.56e-09	ENSMUSG00000014813	20855	Stc1
3.46542	-5.00796	1.26178	-3.96898	7.22e-05	0.000201176	ENSMUSG00000026222	20684	Sp100
2.39368	-5.05364	1.66983	-3.02644	0.00247453	0.00555458	ENSMUSG00000070407	54710	Hs3st3b1
5.04493	-5.05739	1.29231	-3.91345	9.1e-05	0.00025064	ENSMUSG00000056073	14806	Grik2
216.039	-5.09862	0.246012	-20.7251	2.06e-95	6.5e-93	ENSMUSG00000020689	16416	Itgb3
13.0259	-5.10105	0.867946	-5.87715	4.17e-09	1.85e-08	ENSMUSG00000030559	72433	Rab38
139.678	-5.13581	0.29615	-17.3419	2.27e-67	2.77e-65	ENSMUSG00000034612	58250	Chst11
2.50582	-5.13837	1.74253	-2.9488	0.00319007	0.00702838	ENSMUSG00000079157	270028	Nalf1
102.571	-5.14202	0.389184	-13.2123	7.45e-40	3.13e-38	ENSMUSG00000026674	18214	Ddr2
26.0283	-5.14583	0.739329	-6.96013	3.4e-12	2.04e-11	ENSMUSG00000039607	207181	Rbms3
7.06562	-5.16713	1.31889	-3.9178	8.94e-05	0.000246453	ENSMUSG00000047146	52463	Tet1
1262.25	-5.25394	0.191792	-27.394	3.24e-165	5.21e-162	ENSMUSG00000026069	17082	Il1rl1
5.28489	-5.25485	1.21908	-4.31051	1.63e-05	4.94e-05	ENSMUSG00000038296	233733	Galnt18
80.5414	-5.25568	0.383517	-13.7039	9.62e-43	4.71e-41	ENSMUSG00000028664	13844	Ephb2
59.5088	-5.25925	0.638555	-8.23617	1.78e-16	1.56e-15	ENSMUSG00000032766	66066	Gng11
2.82526	-5.3375	1.54743	-3.44927	0.000562102	0.00138673	ENSMUSG00000058897	77018	Col25a1
2.91598	-5.35563	1.49552	-3.58112	0.000342124	0.000869908	ENSMUSG00000059625	227631	Sohlh1
50.0293	-5.38723	0.490048	-10.9933	4.12e-28	8.6e-27	ENSMUSG00000056870	70676	Gulp1
20.7247	-5.40905	0.745009	-7.26038	3.86e-13	2.52e-12	ENSMUSG00000056270	109314	Prr9
3.53322	-5.43243	1.64782	-3.29673	0.000978174	0.00233479	ENSMUSG00000038765	16917	Lmx1b
36.7562	-5.43925	0.56268	-9.66669	4.18e-22	5.79e-21	ENSMUSG00000035105	112407	Egln3
71.8098	-5.47586	0.464793	-11.7813	4.88e-32	1.3e-30	ENSMUSG00000029163	100952	Emilin1
30.2177	-5.51486	0.616185	-8.95	3.55e-19	3.93e-18	ENSMUSG00000031342	14758	Gpm6b
5.44041	-5.51981	1.19994	-4.60007	4.22e-06	1.36e-05	ENSMUSG00000027460	11602	Angpt4
3.18081	-5.54327	1.44476	-3.8368	0.00012465	0.000337363	ENSMUSG00000057315	231532	Arhgap24
22.0292	-5.57758	0.978574	-5.69971	1.2e-08	5.12e-08	ENSMUSG00000004113	12287	Cacna1b
167.254	-5.57775	0.443192	-12.5854	2.54e-36	8.75e-35	ENSMUSG00000024338	16913	Psmb8
6.42165	-5.58236	1.17537	-4.74946	2.04e-06	6.83e-06	ENSMUSG00000012819	22295	Cdh23
4.98668	-5.61839	1.54998	-3.62481	0.000289176	0.000743913	ENSMUSG00000019577	27273	Pdk4
4.61933	-5.69018	1.48713	-3.82628	0.000130092	0.000351027	ENSMUSG00000056290	60361	Ms4a4b
345.983	-5.70284	0.219613	-25.9676	1.15e-148	1.54e-145	ENSMUSG00000022440	72709	C1qtnf6
72.5258	-5.70393	0.791586	-7.20569	5.77e-13	3.71e-12	ENSMUSG00000057751	230971	Megf6
1424.14	-5.72312	0.287985	-19.8729	6.98e-88	1.75e-85	ENSMUSG00000057530	230857	Ece1
5.47817	-5.7276	1.24329	-4.6068	4.09e-06	1.32e-05	ENSMUSG00000078771	14017	Evi2a
6.8592	-5.74068	1.21162	-4.73803	2.16e-06	7.2e-06	ENSMUSG00000026630	381319	Batf3
124.844	-5.75462	0.380027	-15.1427	8.47e-52	6.14e-50	ENSMUSG00000035279	269855	Ssc5d
13.1405	-5.75769	1.06015	-5.43104	5.6e-08	2.23e-07	ENSMUSG00000070691	12399	Runx3
7.01978	-5.80073	1.19234	-4.865	1.14e-06	3.95e-06	ENSMUSG00000041347	12061	Bdkrb1
24.6144	-5.83693	0.810499	-7.20165	5.95e-13	3.82e-12	ENSMUSG00000027894	229706	Slc6a17
3.94343	-5.85496	1.45636	-4.02027	5.81e-05	0.00016441	ENSMUSG00000008999	12162	Bmp7
4278.3	-5.87251	1.4435	-4.06824	4.74e-05	0.0001354	ENSMUSG00000084416	100043141	Rpl10a-ps1
58.7188	-5.93202	0.489538	-12.1176	8.52e-34	2.57e-32	ENSMUSG00000029287	21814	Tgfbr3
4.83588	-6.05029	1.47669	-4.09719	4.18e-05	0.000120546	ENSMUSG00000039943	18798	Plcb4
6.23072	-6.17323	1.2451	-4.95802	7.12e-07	2.51e-06	ENSMUSG00000005360	20512	Slc1a3
8.24958	-6.18236	1.19988	-5.15249	2.57e-07	9.55e-07	ENSMUSG00000022438	170736	Parvb
5.19821	-6.22202	1.27623	-4.87533	1.09e-06	3.77e-06	ENSMUSG00000026748	67448	Plxdc2
5.08885	-6.22411	1.31671	-4.72703	2.28e-06	7.58e-06	ENSMUSG00000056427	20564	Slit3
81.0165	-6.32806	0.472495	-13.3928	6.66e-41	2.97e-39	ENSMUSG00000017400	217154	Stac2
7.7073	-6.34719	1.13612	-5.58673	2.31e-08	9.53e-08	ENSMUSG00000070524	435653	Fcrlb
102.401	-6.35474	0.452192	-14.0532	7.37e-45	4e-43	ENSMUSG00000033420	69538	Antxr1
9.54446	-6.39333	1.15749	-5.52345	3.32e-08	1.35e-07	ENSMUSG00000022015	21943	Tnfsf11
1421.98	-6.40944	0.469087	-13.6636	1.67e-42	8.09e-41	ENSMUSG00000026837	12831	Col5a1
24.7776	-6.41109	1.02189	-6.27375	3.52e-10	1.74e-09	ENSMUSG00000024053	246707	Emilin2
16.1113	-6.42007	1.14288	-5.61744	1.94e-08	8.06e-08	ENSMUSG00000020642	108089	Rnf144a
5.91073	-6.42034	1.23264	-5.20863	1.9e-07	7.16e-07	ENSMUSG00000039385	12563	Cdh6
11.5975	-6.4206	1.31535	-4.88129	1.05e-06	3.66e-06	ENSMUSG00000032554	22041	Trf
5.92664	-6.42701	1.23636	-5.19832	2.01e-07	7.54e-07	ENSMUSG00000037033	229927	Clca3b
25.3554	-6.47378	0.907052	-7.13717	9.53e-13	6.03e-12	ENSMUSG00000038402	14238	Foxf2
21.7777	-6.49619	1.13459	-5.72558	1.03e-08	4.43e-08	ENSMUSG00000029361	18125	Nos1
63.8268	-6.5807	0.630144	-10.4432	1.57e-25	2.79e-24	ENSMUSG00000021994	22418	Wnt5a
151.323	-6.58781	0.418185	-15.7534	6.51e-56	5.43e-54	ENSMUSG00000027386	70370	Fbln7
7.35152	-6.75164	1.22466	-5.51306	3.53e-08	1.43e-07	ENSMUSG00000043969	13797	Emx2
10.8098	-6.78329	1.21639	-5.57657	2.45e-08	1.01e-07	ENSMUSG00000015957	22411	Wnt11
10.9919	-6.81234	1.12917	-6.03303	1.61e-09	7.45e-09	ENSMUSG00000023031	109901	Cela1
7.67485	-6.81316	1.22016	-5.58381	2.35e-08	9.69e-08	ENSMUSG00000036334	242050	Igsf10
73.9177	-6.81654	0.583456	-11.683	1.56e-31	3.99e-30	ENSMUSG00000035493	21810	Tgfbi
42.3922	-6.97536	0.913347	-7.63714	2.22e-14	1.61e-13	ENSMUSG00000051331	12288	Cacna1c
736.991	-6.97734	0.310084	-22.5014	4.02e-112	2.16e-109	ENSMUSG00000052957	14451	Gas1
9.05456	-7.05027	1.19225	-5.91341	3.35e-09	1.5e-08	ENSMUSG00000029673	319974	Auts2
11.0688	-7.06554	1.12772	-6.26531	3.72e-10	1.83e-09	ENSMUSG00000075012	14221	Fjx1
409.514	-7.10007	0.279632	-25.3907	3.19e-142	2.7e-139	ENSMUSG00000029838	19242	Ptn
709.87	-7.18726	0.210612	-34.1257	3.07e-255	9.88e-252	ENSMUSG00000031740	17390	Mmp2
37.81	-7.22725	0.844815	-8.55483	1.18e-17	1.16e-16	ENSMUSG00000038319	16511	Kcnh2
28.3908	-7.23715	1.03305	-7.00563	2.46e-12	1.49e-11	ENSMUSG00000026589	89867	Sec16b
10.8718	-7.31562	1.15483	-6.33478	2.38e-10	1.19e-09	ENSMUSG00000057604	30937	Lmcd1
244.167	-7.36165	0.364342	-20.2053	8.79e-91	2.28e-88	ENSMUSG00000071042	240168	Rasgrp3
11.9393	-7.43111	1.1345	-6.55014	5.75e-11	3.07e-10	ENSMUSG00000052105	68617	Mtcl1
19.8684	-7.4574	1.08531	-6.8712	6.37e-12	3.71e-11	ENSMUSG00000033350	54371	Chst2
148.64	-7.77279	0.668338	-11.63	2.9e-31	7.36e-30	ENSMUSG00000045672	373864	Col27a1
15.744	-7.84705	1.10276	-7.11585	1.11e-12	6.99e-12	ENSMUSG00000029675	13717	Eln
103.599	-8.05254	0.74089	-10.8687	1.62e-27	3.27e-26	ENSMUSG00000012889	244550	Podnl1
536.302	-8.146	0.347465	-23.4441	1.52e-121	1.02e-118	ENSMUSG00000004371	16156	Il11
49.9928	-8.21208	1.02273	-8.02954	9.78e-16	8.01e-15	ENSMUSG00000028036	19220	Ptgfr
94.7952	-8.23623	0.837224	-9.83755	7.76e-23	1.13e-21	ENSMUSG00000032323	13070	Cyp11a1
387.885	-8.28026	0.393335	-21.0514	2.22e-98	7.93e-96	ENSMUSG00000024501	22240	Dpysl3
548.246	-8.32592	1.03038	-8.08046	6.45e-16	5.38e-15	ENSMUSG00000024538	19038	Ppic
22.2158	-8.34566	1.07754	-7.74507	9.55e-15	7.11e-14	ENSMUSG00000059901	237360	Adamts14
25.8245	-8.55909	1.07517	-7.96072	1.71e-15	1.37e-14	ENSMUSG00000027765	18441	P2ry1
132.048	-8.63003	0.847882	-10.1783	2.48e-24	4.06e-23	ENSMUSG00000032243	319480	Itga11
31.3337	-8.84382	1.06592	-8.2969	1.07e-16	9.6e-16	ENSMUSG00000054863	106014	Tafa5
1690.12	-8.9619	0.256577	-34.9287	2.73e-267	1.1e-263	ENSMUSG00000004098	53867	Col5a3
35.7445	-9.02962	1.0546	-8.56216	1.11e-17	1.09e-16	ENSMUSG00000026043	12825	Col3a1
80.5351	-9.41687	1.03735	-9.07781	1.11e-19	1.27e-18	ENSMUSG00000028480	384009	Glipr2
142.598	-10.3051	1.03242	-9.98159	1.84e-23	2.81e-22	ENSMUSG00000074934	23892	Grem1
106.077	-10.5978	1.03903	-10.1997	1.99e-24	3.29e-23	ENSMUSG00000028766	11647	Alpl
