# Supplementary material for: Long-term exposure to BAY2416964 reduces proliferation, migration and recapitulates transcriptional changes induced by AHR loss in PyMT-induced mammary tumor cells
Source: Front Oncol. 2024 Oct 10;14:1466658. doi: 10.3389/fonc.2024.1466658 (PMC11499230; doi:10.3389/fonc.2024.1466658)
Supplement: Supplementary file 6 [file Table3.xlsx]

## Sheet: Sheet1
Supplementary Table S3. Commonly enriched and regulated pathways in AhrKO and LT-BAY cells.
Canonical Pathways	PyMT AhrKO vs WT	LTBAY vs WT
Cell Cycle Checkpoints	8.137	7.603
Mitotic Prometaphase	8	7.02
Mitotic Metaphase and Anaphase	7.55	6.303
RHO GTPases Activate Formins	6.714	5.729
CREB Signaling in Neurons	-5.762	-5.105
S100 Family Signaling Pathway	-5.367	-4.859
Molecular Mechanisms of Cancer	-5	-5.058
Mitotic G2-G2/M phases	5.303	3.889
Extracellular matrix organization	-4.379	-4.747
HDR through Homologous Recombination (HRR) or Single Strand Annealing (SSA)	4.025	5
Pathogen Induced Cytokine Storm Signaling Pathway	-3.709	-5.091
Pulmonary Fibrosis Idiopathic Signaling Pathway	-4.041	-4.737
Wound Healing Signaling Pathway	-3.286	-5.427
Hepatic Fibrosis Signaling Pathway	-4.32	-4.258
Collagen biosynthesis and modifying enzymes	-3.71	-4.811
Cardiac Hypertrophy Signaling (Enhanced)	-4.258	-3.91
Cell Cycle Control of Chromosomal Replication	3.9	4.243
Role of Osteoclasts in Rheumatoid Arthritis Signaling Pathway	-2.667	-5.461
Collagen degradation	-3	-4.69
RAF/MAP kinase cascade	-2.858	-4.802
Activation of the pre-replicative complex	3.873	3.742
Synthesis of DNA	4.472	3.128
Breast Cancer Regulation by Stathmin1	-4.276	-3.221
Integrin cell surface interactions	-3.153	-4.315
Colorectal Cancer Metastasis Signaling	-3.545	-3.772
Role of Macrophages, Fibroblasts and Endothelial Cells in Rheumatoid Arthritis	-3.28	-3.677
Interleukin-4 and Interleukin-13 signaling	-3.411	-3.53
Assembly of collagen fibrils and other multimeric structures	-3.3	-3.578
Eicosanoid Signaling	-4.131	-2.746
Regulation of TP53 Activity through Phosphorylation	3.207	3.578
Collagen chain trimerization	-2.714	-4
Docosahexaenoic Acid (DHA) Signaling	-4.536	-2.117
G alpha (q) signalling events	-3.578	-3.051
IL-8 Signaling	-4.025	-2.6
SUMOylation of DNA replication proteins	3	3.464
Mitotic Prophase	2.5	3.962
Nucleosome assembly	3.441	3
GP6 Signaling Pathway	-2.982	-3.411
Neuropathic Pain Signaling in Dorsal Horn Neurons	-3.742	-2.53
Senescence Pathway	-3.402	-2.832
HIF1α Signaling	-3.674	-2.535
Synaptogenesis Signaling Pathway	-3.157	-3.024
Response to elevated platelet cytosolic Ca2+	-2.84	-3.3
Glutaminergic Receptor Signaling Pathway (Enhanced)	-3.363	-2.744
O-linked glycosylation	-3.266	-2.828
Role of NFAT in Cardiac Hypertrophy	-3.411	-2.683
Tumor Microenvironment Pathway	-3.4	-2.611
Class B/2 (Secretin family receptors)	-2.496	-3.464
Glioblastoma Multiforme Signaling	-2.683	-3.273
Factors Promoting Cardiogenesis in Vertebrates	-3.545	-2.353
Elastic fibre formation	-2.887	-2.982
Kinetochore Metaphase Signaling Pathway	3.307	2.556
Fanconi Anemia Pathway	2.828	3
Post-translational protein phosphorylation	-2.357	-3.464
Regulation of Insulin-like Growth Factor (IGF) transport and uptake by IGFBPs	-2.4	-3.357
Degradation of the extracellular matrix	-2.111	-3.638
Serotonin Receptor Signaling	-3.151	-2.562
HMGB1 Signaling	-2.333	-3.357
Telomere Maintenance	2.673	3
Signaling by MET	-2.333	-3.317
IL-15 Production	-2	-3.606
Kinesins	3.411	2.183
Role of Chondrocytes in Rheumatoid Arthritis Signaling Pathway	-2.183	-3.4
Cardiac Hypertrophy Signaling	-2.982	-2.6
Regulation of mitotic cell cycle	3.207	2.357
Cyclins and Cell Cycle Regulation	3.051	2.5
Interferon gamma signaling	-1.941	-3.606
Dopamine-DARPP32 Feedback in cAMP Signaling	-3	-2.496
Estrogen Receptor Signaling	-3.286	-2.16
Signaling by PDGF	-2.111	-3.317
Amyotrophic Lateral Sclerosis Signaling	-2.714	-2.646
Mitotic Roles of Polo-Like Kinase	2.673	2.673
GNRH Signaling	-2.668	-2.673
P2Y Purinergic Receptor Signaling Pathway	-3	-2.333
Osteoarthritis Pathway	-2.683	-2.611
Neutrophil degranulation	-3.244	-1.947
Regulation of the Epithelial Mesenchymal Transition in Development Pathway	-1.941	-3.207
Adrenomedullin signaling pathway	-1.964	-3.153
GPER1 signaling	-2.646	-2.449
Regulation of the Epithelial Mesenchymal Transition by Growth Factors Pathway	-2.183	-2.858
NAD Signaling Pathway	-3.153	-1.886
PTEN Signaling	2.496	2.53
Syndecan interactions	-2.646	-2.333
Autism Signaling Pathway	-2.694	-2.271
Activin Inhibin Signaling Pathway	-3.128	-1.8
Estrogen Biosynthesis	-2.646	2.236
Integrin Signaling	-3	-1.877
HOTAIR Regulatory Pathway	-2.4	-2.414
Gαq Signaling	-2.673	-2.138
Atherosclerosis Signaling	-2	-2.711
Role of Tissue Factor in Cancer	-2.294	-2.414
CXCR4 Signaling	-2.673	-2
Activation of Matrix Metalloproteinases	-2	-2.646
Pulmonary Healing Signaling Pathway	-1.89	-2.744
NCAM signaling for neurite out-growth	-1.732	-2.887
Synaptic Long Term Potentiation	-2.5	-2.111
TP53 Regulates Transcription of Cell Cycle Genes	2.111	2.496
G-Protein Coupled Receptor Signaling	-3.101	-1.477
NER (Nucleotide Excision Repair, Enhanced Pathway)	2.449	2.121
FAT10 Cancer Signaling Pathway	-1.89	-2.646
Parkinson's Signaling Pathway	-2.959	-1.567
eNOS Signaling	-3.207	-1.265
Chondroitin Sulfate Biosynthesis	-2.333	-2.121
NGF-stimulated transcription	-2.333	-2.121
Pancreatic Secretion Signaling Pathway	-3.4	-1.043
Aryl Hydrocarbon Receptor Signaling	2	2.4
Chemokine Signaling	-2.449	-1.941
White Adipose Tissue Browning Pathway	-2.236	-2.138
Leukocyte Extravasation Signaling	-2.065	-2.294
Regulation of Cellular Mechanics by Calpain Protease	-2.236	-2.121
HEY1 Signaling Pathway	-1.877	-2.475
GPCR-Mediated Nutrient Sensing in Enteroendocrine Cells	-2.236	-2.111
Oxytocin Signaling Pathway	-2.746	-1.569
Mitotic G1 phase and G1/S transition	2.294	1.961
Sperm Motility	-2.138	-2.111
Acetylcholine Receptor Signaling Pathway	-2.353	-1.886
Caveolar-mediated Endocytosis Signaling	-2.121	-2.111
Neurovascular Coupling Signaling Pathway	-2.353	-1.877
Chondroitin Sulfate Biosynthesis (Late Stages)	-2.333	-1.89
MHC class II antigen presentation	2.711	1.5
Human Embryonic Stem Cell Pluripotency	-2.414	-1.768
Cell surface interactions at the vascular wall	-2.294	-1.886
Multiple Sclerosis Signaling Pathway	-2.041	-2.132
G alpha (z) signalling events	-2.828	-1.342
Relaxin Signaling	-2.53	-1.633
TCF dependent signaling in response to WNT	-2.357	-1.8
DNA Damage Bypass	2.646	1.508
Xenobiotic Metabolism CAR Signaling Pathway	-3.13	-1
Cohesin Chromatin Regulation Pathway	1.061	3.042
ILK Signaling	-1.732	-2.357
WNT ligand biogenesis and trafficking	-1.633	-2.449
Regulation of Actin-based Motility by Rho	-1.342	-2.714
TR/RXR Activation	-3.13	-0.894
PCP (Planar Cell Polarity) Pathway	-2.121	-1.897
Estrogen-mediated S-phase Entry	1.897	2.111
Xenobiotic Metabolism AHR Signaling Pathway	-3.162	0.832
Thrombin Signaling	-2.183	-1.807
Synaptic Long Term Depression	-1.789	-2.183
Netrin-1 signaling	-2.333	-1.633
RAR Activation	-2.661	-1.286
Sertoli Cell-Sertoli Cell Junction Signaling	-0.6	-3.273
Intra-Golgi and retrograde Golgi-to-ER traffic	2.887	0.962
Cell junction organization	-1.941	-1.897
Iron uptake and transport	-2.828	-1
WNT/SHH Axonal Guidance Signaling Pathway	-1.147	-2.673
IL-17A Signaling in Fibroblasts	-1.291	-2.524
WNT/Ca+ pathway	-2.121	-1.667
Sphingosine-1-phosphate Signaling	-1.807	-1.941
Xenobiotic Metabolism PXR Signaling Pathway	-2.683	-1.043
D-myo-inositol-5-phosphate Metabolism	-2.5	-1.213
Cell Cycle: G2/M DNA Damage Checkpoint Regulation	-1.807	-1.886
DNA Replication Pre-Initiation	2.673	1
Melatonin Signaling	-2.53	-1.134
Crosstalk between Dendritic Cells and Natural Killer Cells	-1.134	-2.53
Protein Kinase A Signaling	-2.402	-1.257
Vasopressin regulates renal water homeostasis via Aquaporins	-2.646	-1
GADD45 Signaling	-2.121	-1.5
STAT3 Pathway	-1.606	-2
Role of BRCA1 in DNA Damage Response	1.291	2.294
Myelination Signaling Pathway	-2.333	-1.206
14-3-3-mediated Signaling	-2.53	-1
Transcriptional Regulatory Network in Embryonic Stem Cells	-0.853	-2.668
ESR-mediated signaling	-2.53	-0.943
Glioma Invasiveness Signaling	-1.342	-2.111
Ephrin Receptor Signaling	-1.604	-1.732
Meiotic recombination	1.667	1.667
Extra-nuclear estrogen signaling	-3.317	0
Regulation of lipid metabolism by PPARalpha	-2.309	1
Nitric Oxide Signaling in the Cardiovascular System	-2.673	-0.632
Glioma Signaling	-1.89	-1.414
Signaling by Rho Family GTPases	-0.655	-2.6
Superpathway of Cholesterol Biosynthesis	N/A	3.207
Cholesterol biosynthesis	N/A	3.207
Semaphorin interactions	-2.111	-1.069
Neuroinflammation Signaling Pathway	-0.392	-2.785
Cardiac β-adrenergic Signaling	-1.508	-1.667
TNFR2 non-canonical NF-kB pathway	N/A	-3.162
Antigen Presentation Pathway	0	-3.162
Nonhomologous End-Joining (NHEJ)	1	2.121
Inhibition of Matrix Metalloproteases	1	2.111
RHOGDI Signaling	0.775	2.294
TGF-β Signaling	-1.89	-1.155
Putrescine Degradation III	-2	1
Ethanol Degradation II	-1.633	1.342
Gustation Pathway	-1.8	-1.147
nNOS Signaling in Skeletal Muscle Cells	-0.816	-2.121
Opioid Signalling	-1.5	-1.414
ISG15 antiviral mechanism	2	0.905
Apelin Endothelial Signaling Pathway	-1.732	-1.155
Histone Modification Signaling Pathway	-0.408	2.475
Nicotine Degradation II	-2.53	-0.333
Endocannabinoid Neuronal Synapse Pathway	-0.943	-1.897
Pancreatic Adenocarcinoma Signaling	-2.121	-0.707
Basal Cell Carcinoma Signaling	-1.414	-1.414
Ovarian Cancer Signaling	-1.134	-1.667
Integration of energy metabolism	-1.667	-1.134
Opioid Signaling Pathway	-1.633	-1.147
Cellular Effects of Sildenafil (Viagra)	1.664	1.069
Interferon alpha/beta signaling	-0.775	-1.941
Adrenergic Receptor Signaling Pathway (Enhanced)	-2.502	-0.209
ABRA Signaling Pathway	-2.121	-0.577
Neuregulin Signaling	-2.236	-0.447
Signaling by Retinoic Acid	-1.633	1
Ferroptosis Signaling Pathway	-2	-0.626
Protein Ubiquitination Pathway	1.528	1.095
Signaling by NOTCH1	-0.816	-1.807
Semaphorin Neuronal Repulsive Signaling Pathway	1.604	1
Corticotropin Releasing Hormone Signaling	-1.604	1
Nicotine Degradation III	-2.53	0
cAMP-mediated signaling	-1.091	-1.414
Intrinsic Prothrombin Activation Pathway	-0.816	-1.667
Role of JAK2 in Hormone-like Cytokine Signaling	-1.667	0.816
Microautophagy Signaling Pathway	N/A	-2.449
RHO GTPases activate IQGAPs	2.449	N/A
Apelin Cardiac Fibroblast Signaling Pathway	0.447	2
Gap Junction Signaling	1.718	-0.707
Nuclear Cytoskeleton Signaling Pathway	1.809	0.59
Protein folding	1.387	-1
ROBO SLIT Signaling Pathway	-1.606	0.775
MyD88:MAL(TIRAP) cascade initiated on plasma membrane	-2	-0.378
Role of JAK1 and JAK3 in γc Cytokine Signaling	0.447	-1.897
RAB geranylgeranylation	-1	-1.342
Apelin Liver Signaling Pathway	-1	-1.342
VDR/RXR Activation	0.707	-1.633
Cholesterol Biosynthesis III (via Desmosterol)	N/A	2.333
Cholesterol Biosynthesis I	N/A	2.333
Cholesterol Biosynthesis II (via 24,25-dihydrolanosterol)	N/A	2.333
Circadian Clock	N/A	2.333
G Beta Gamma Signaling	-1.291	-1
ID1 Signaling Pathway	-0.898	-1.372
Cellular response to heat stress	-1.342	0.905
Transport of inorganic cations/anions and amino acids/oligopeptides	-1.941	-0.302
Interleukin-7 signaling	N/A	-2.236
SUMOylation of intracellular receptors	-2.236	N/A
Bupropion Degradation	-2.236	N/A
Superpathway of Geranylgeranyldiphosphate Biosynthesis I (via Mevalonate)	N/A	2.236
Mitotic Telophase/Cytokinesis	N/A	2.236
Cellular hexose transport	N/A	-2.236
Interleukin-6 family signaling	N/A	-2.236
Reelin Signaling in Neurons	-0.277	-1.897
Th2 Pathway	0.258	-1.886
TNFs bind their physiological receptors	-1	-1.134
Transcriptional Regulation by E2F6	1	1.134
Carboxyterminal post-translational modifications of tubulin	2.121	0
Meiotic synapsis	0.447	1.667
Activation of gene expression by SREBF (SREBP)	N/A	2.111
BMP signaling pathway	-0.816	-1.265
Noradrenaline and Adrenaline Degradation	-1.633	0.447
Role of JAK family kinases in IL-6-type Cytokine Signaling	-1.508	-0.535
Role of Osteoblasts in Rheumatoid Arthritis Signaling Pathway	0.707	-1.298
Mevalonate Pathway I	N/A	2
Ethanol Degradation IV	N/A	2
Oleate Biosynthesis II (Animals)	-2	N/A
Mismatch Repair in Eukaryotes	N/A	2
Dissolution of Fibrin Clot	N/A	-2
CDX Gastrointestinal Cancer Signaling Pathway	0.816	1.177
Cell Cycle: G1/S Checkpoint Regulation	-1.414	-0.577
Gene Silencing by RNA	0.378	1.604
HGF Signaling	-1.342	-0.632
Regulation of TP53 Expression and Degradation	0.816	1.134
G alpha (12/13) signalling events	-0.775	-1.155
Actin Nucleation by ARP-WASP Complex	N/A	-1.897
RET signaling	0	-1.89
Stearate Biosynthesis I (Animals)	-1	-0.816
Coronavirus Replication Pathway	1.732	N/A
Retinoid metabolism and transport	-1.342	-0.378
DNA Methylation and Transcriptional Repression Signaling	1.414	0.302
Hereditary Breast Cancer Signaling	-0.784	0.898
Metabolism of polyamines	N/A	-1.667
Apoptotic execution phase	0	1.667
Activation of NMDA receptors and postsynaptic events	1.667	N/A
Cell Cycle Regulation by BTG Family Proteins	0	1.633
Triacylglycerol Biosynthesis	0	-1.633
Gap junction trafficking and regulation	1.633	N/A
Zymosterol Biosynthesis	N/A	1.633
Regulation of TLR by endogenous ligand	-1.633	N/A
DNA Damage/Telomere Stress Induced Senescence	-0.333	1.265
IL-27 Signaling Pathway	-0.577	-1
Role of CHK Proteins in Cell Cycle Checkpoint Control	-1	-0.577
p53 Signaling	0.577	0.943
MicroRNA Biogenesis Signaling Pathway	-1.508	0
Sensory processing of sound by inner hair cells of the cochlea	-0.816	-0.632
E3 ubiquitin ligases ubiquitinate target proteins	-0.447	1
CLEAR Signaling Pathway	1.225	0.186
Hematoma Resolution Signaling Pathway	0.18	1.219
Ribonucleotide Reductase Signaling Pathway	0.192	-1.183
IL-10 Signaling	-1.147	0.218
PPARα/RXRα Activation	0.632	0.728
Cardiac conduction	-1.069	0.277
RHO GTPases Activate NADPH Oxidases	N/A	1.342
RHO GTPases activate CIT	N/A	1.342
Surfactant metabolism	-1.342	N/A
Sulfur amino acid metabolism	N/A	-1.342
Folate Signaling Pathway	0.333	1
S Phase	0.832	0.5
Signaling by NOTCH3	-0.378	-0.905
Signaling by TGF-beta Receptor Complex	N/A	-1.265
Senescence-Associated Secretory Phenotype (SASP)	0.632	-0.632
ATM Signaling	0	1.213
Transcriptional regulation by RUNX2	-0.905	-0.302
Interferon Signaling	0.378	-0.816
DNA damage-induced 14-3-3σ Signaling	-0.577	-0.577
RAC Signaling	N/A	-1.134
Glutathione-mediated Detoxification	-1.134	N/A
Signal amplification	-1.134	N/A
BER (Base Excision Repair) Pathway	N/A	1.134
Natural Killer Cell Signaling	-0.243	0.853
Neuroprotective Role of THOP1 in Alzheimer's Disease	-0.707	-0.378
Chronic Myeloid Leukemia Signaling	-1.029	0
CDP-diacylglycerol Biosynthesis I	-1	N/A
Glycogen Degradation III	-1	N/A
Folate Transformations I	N/A	1
Glucose and Glucose-1-phosphate Degradation	-1	N/A
GDP-glucose Biosynthesis	-1	N/A
Fatty Acid α-oxidation	N/A	1
Role of IL-17A in Psoriasis	-1	N/A
GPCR-Mediated Integration of Enteroendocrine Signaling Exemplified by an L Cell	0	1
PRC2 methylates histones and DNA	-1	0
Nicotinate metabolism	-1	N/A
Metabolism of nitric oxide: NOS3 activation and regulation	N/A	1
RHO GTPase cycle	-0.132	0.831
L1CAM interactions	0	-0.943
ERK/MAPK Signaling	-0.632	0.258
LPS/IL-1 Mediated Inhibition of RXR Function	0.378	-0.447
Metabolism of Angiotensinogen to Angiotensins	-0.816	N/A
Coagulation System	0	-0.816
Hypoxia Signaling in the Cardiovascular System	0	-0.816
Endocannabinoid Cancer Inhibition Pathway	0.5	0.258
Assembly and cell surface presentation of NMDA receptors	0.707	N/A
Signaling by NOTCH2	N/A	-0.707
TP53 Regulates Transcription of Cell Death Genes	0	-0.707
WNT/β-catenin Signaling	-0.471	0.218
LXR/RXR Activation	-0.277	-0.302
Adipogenesis pathway	0.277	-0.243
DNA methylation	0	0.447
SPINK1 Pancreatic Cancer Pathway	0.447	0
Inflammasome pathway	-0.447	N/A
RUNX1 regulates megakaryocyte differentiation and platelet function	N/A	0.447
Pyrimidine Deoxyribonucleotides De Novo Biosynthesis I	0.447	0
April Mediated Signaling	N/A	-0.447
PI3K/AKT Signaling	0	-0.378
tRNA Splicing	-0.378	N/A
Heme signaling	N/A	-0.378
IL-12 Signaling and Production in Macrophages	0.218	0
