# Supplementary material for: Long-term exposure to BAY2416964 reduces proliferation, migration and recapitulates transcriptional changes induced by AHR loss in PyMT-induced mammary tumor cells
Source: Front Oncol. 2024 Oct 10;14:1466658. doi: 10.3389/fonc.2024.1466658 (PMC11499230; doi:10.3389/fonc.2024.1466658)
Supplement: Supplementary file 7 [file Table4.xlsx]

## Sheet: 1000 bases up- and downstream
Supplementary Table S4. Identification of putative AHREs in the 1000 bp upstream and 1000 bp downstresm of the transcriptional start sites of Cdh2, Mmp2, Gas1 and Grb10.
Cdh2 - 1000 bases upstream and downstream	Relative profile score threshold	0.85
Matrix ID	Name	Score	Relative score	Sequence ID	Start	End	Strand	Predicted sequence
MA0006.1	MA0006.1.Ahr::Arnt	6.158047	0.8538426124859029	::chr18:16941304-16943303	1593	1598	+	TGCTTG
MA0006.1	MA0006.1.Ahr::Arnt	6.158047	0.8538426124859029	::chr18:16941304-16943303	1973	1978	+	TGCTTG
Mmp2 - 1000 bases upstream and downstream	Relative profile score threshold	0.85
Matrix ID	Name	Score	Relative score	Sequence ID	Start	End	Strand	Predicted sequence
MA0006.2	MA0006.2.Ahr::Arnt	8.844031	1.0000000139125036	::chr8:93552925-93554924	1768	1772	-	gcgtg
MA0006.1	MA0006.1.Ahr::Arnt	9.602817	0.9999999889597948	::chr8:93552925-93554924	1768	1773	-	tgcgtg
MA0006.1	MA0006.1.Ahr::Arnt	6.158047	0.8538426124859029	::chr8:93552925-93554924	42	47	+	TGCTTG
MA0006.1	MA0006.1.Ahr::Arnt	6.158047	0.8538426124859029	::chr8:93552925-93554924	946	951	+	TGTGTG
MA0006.1	MA0006.1.Ahr::Arnt	6.158047	0.8538426124859029	::chr8:93552925-93554924	1447	1452	+	tgtgtg
MA0006.1	MA0006.1.Ahr::Arnt	6.158047	0.8538426124859029	::chr8:93552925-93554924	1449	1454	+	tgtgtg
MA0006.1	MA0006.1.Ahr::Arnt	6.158047	0.8538426124859029	::chr8:93552925-93554924	1636	1641	+	tgtgtg
Gas1 - 1000 bases upstream and downstream	Relative profile score threshold	0.85
Matrix ID	Name	Score	Relative score	Sequence ID	Start	End	Strand	Predicted sequence
MA0006.2	MA0006.2.Ahr::Arnt	8.844031	1.0000000139125036	::chr13:60324350-60326349	1869	1873	+	gcgtg
MA0006.1	MA0006.1.Ahr::Arnt	9.196593	0.9827644283816237	::chr13:60324350-60326349	1868	1873	+	cgcgtg
MA0006.1	MA0006.1.Ahr::Arnt	6.158047	0.8538426124859029	::chr13:60324350-60326349	1792	1797	-	ttcgtg
Grb10 - 1000 bases upstream and downstream	Relative profile score threshold	0.85
Matrix ID	Name	Score	Relative score	Sequence ID	Start	End	Strand	Predicted sequence
MA0006.1	MA0006.1.Ahr::Arnt	6.158047	0.8538426124859029	::chr11:11986421-11988420	296	301	-	TTCGTG
MA0006.1	MA0006.1.Ahr::Arnt	6.158047	0.8538426124859029	::chr11:11986421-11988420	863	868	-	tgcttg
MA0006.1	MA0006.1.Ahr::Arnt	6.158047	0.8538426124859029	::chr11:11986421-11988420	908	913	-	tgtgtg
MA0006.1	MA0006.1.Ahr::Arnt	6.158047	0.8538426124859029	::chr11:11986421-11988420	993	998	-	tgcttg
MA0006.1	MA0006.1.Ahr::Arnt	6.158047	0.8538426124859029	::chr11:11986421-11988420	1406	1411	-	TGCTTG
MA0006.1	MA0006.1.Ahr::Arnt	6.158047	0.8538426124859029	::chr11:11986421-11988420	1558	1563	-	TGTGTG
MA0006.1	MA0006.1.Ahr::Arnt	6.158047	0.8538426124859029	::chr11:11986421-11988420	1560	1565	-	TGTGTG
MA0006.1	MA0006.1.Ahr::Arnt	6.158047	0.8538426124859029	::chr11:11986421-11988420	1982	1987	-	TGCTTG
